# Supplementary material for: C/EBPδ drives key endocrine signals in the human amnion at parturition
Source: Clin Transl Med. 2021 Jun 10;11(6):e416. doi: 10.1002/ctm2.416 (PMC8191398; doi:10.1002/ctm2.416)
Supplement: Supplementary file 3 — Supporting Information [file CTM2-11-e416-s001.xlsx]

## Sheet: tissue
GeneID	TL_1	TL_2	TL_3	TNL_1	TNL_2	TNL_3	Description	FC	log2FC	Pvalue	FDR	Style
JUNB	598.334	490.233	602.185	257.58	246.837	242.492	jun B proto-oncogene	2.26366	1.2713	3.8796e-10	1.36518e-07	up
BHLHE40	228.925	318.454	195.372	128.843	140.71	79.5984	basic helix-loop-helix family, member e40	2.12731	1.16499	8.03514e-05	0.00430478	up
CEBPD	206.126	318.339	180.702	118.302	108.421	125.072	CCAAT/enhancer binding protein (C/EBP), delta	2.00448	1.07826	2.06574e-05	0.00150867	up
KLF6	163.515	145.699	259.643	75.7341	95.2023	64.2149	Kruppel-like factor 6	2.41911	1.37775	0.000104089	0.00526671	up
JUND	157.609	122.502	156.641	91.3738	70.7053	93.6283	jun D proto-oncogene	1.70802	0.863959	0.000507579	0.0166855	up
ATF3	74.4351	49.5778	295.476	23.8675	13.2047	42.0759	activating transcription factor 3	5.30005	2.47942	0.000108536	0.00543484	up
NR4A1	129.843	25.3519	231.632	9.11586	4.89682	16.4324	nuclear receptor subfamily 4, group A, member 1	12.7057	3.80164	2.12789e-07	3.43188e-05	up
CEBPB	115.356	132.068	134.127	35.7985	34.636	40.8623	CCAAT/enhancer binding protein (C/EBP), beta	3.42822	1.8664	1.57922e-19	3.49301e-16	up
XBP1	69.7346	92.1664	100.01	35.4616	40.0783	50.6609	X-box binding protein 1	2.07535	1.14901	0.000726802	0.0217661	up
ETS2	46.713	93.135	75.2096	34.5029	33.6188	20.1497	v-ets avian erythroblastosis virus E26 oncogene homolog 2	2.43632	1.3891	5.94058e-05	0.00341926	up
MAFF	56.1432	90.5378	53.6855	29.6832	30.9743	14.9503	v-maf avian musculoaponeurotic fibrosarcoma oncogene homolog F	2.65008	1.48387	3.07032e-05	0.00199738	up
SOX9	39.974	50.3625	107.525	17.6202	11.0079	12.3132	SRY (sex determining region Y)-box 9	4.8328	2.40348	2.00044e-07	3.2603e-05	up
HMGB3	14.91	111.474	25.7348	10.8713	8.88061	8.47203	high mobility group box 3	5.3897	2.55953	0.000334252	0.0122636	up
FOSL1	23.8385	20.9668	90.4734	1.67177	3.04367	2.41022	FOS-like antigen 1	18.9848	4.40061	2.78374e-12	1.65771e-09	up
STAT3	29.8724	60.1623	37.9924	24.2686	21.6275	17.4718	signal transducer and activator of transcription 3 (acute-phase response factor)	2.02038	1.09468	0.000486181	0.0161535	up
TGIF1	38.4067	48.8183	40.2647	16.3555	24.1601	19.3063	TGFB-induced factor homeobox 1	2.13116	1.17466	8.88265e-07	0.000115571	up
ZBTB4	41.9418	50.5119	29.7848	84.4196	79.9261	66.7786	zinc finger and BTB domain containing 4	0.528886	-0.848948	0.000183987	0.00795716	down
NFE2L2	31.7279	37.4542	31.6805	18.6154	18.7275	21.8554	nuclear factor, erythroid 2-like 2	1.70381	0.849863	6.24509e-06	0.000608174	up
ID1	28.6625	32.1877	25.2511	8.04876	6.03543	7.40608	inhibitor of DNA binding 1, dominant negative helix-loop-helix protein	4.00652	2.0801	7.97206e-21	2.46863e-17	up
PLSCR1	25.461	29.5724	19.5013	15.977	13.6578	15.1771	phospholipid scramblase 1	1.66328	0.806092	9.39649e-05	0.00486077	up
SREBF2	17.4024	30.9847	22.5934	4.68513	7.88679	8.83343	sterol regulatory element binding transcription factor 2	3.31602	1.80827	2.83568e-07	4.39048e-05	up
TFAP2A	20.5966	23.069	18.9378	43.7794	35.3973	30.7449	transcription factor AP-2 alpha (activating enhancer binding protein 2 alpha)	0.569528	-0.729397	0.000393439	0.0139078	down
SMAD7	21.4906	17.0784	18.7922	4.70355	6.66341	6.24736	SMAD family member 7	3.25651	1.78903	4.99107e-13	4.0672e-10	up
SRF	16.0422	17.311	17.3872	10.1848	8.5481	9.1889	serum response factor (c-fos serum response element-binding transcription factor)	1.81723	0.950297	9.64782e-07	0.000123452	up
CEBPG	7.6145	26.7241	12.6172	5.15878	7.63498	4.68172	CCAAT/enhancer binding protein (C/EBP), gamma	2.68695	1.49881	0.00149011	0.035659	up
ELF3	4.21869	20.2848	21.3631	4.42939	4.17164	2.05616	E74-like factor 3 (ets domain transcription factor, epithelial-specific )	4.30382	2.22228	0.000267913	0.0105819	up
ZNF358	19.5243	13.1805	10.3214	28.886	31.2739	28.7871	zinc finger protein 358	0.483727	-0.973892	0.0023378	0.048636	down
ERF	15.5172	12.7693	14.2162	9.07042	6.43309	7.65142	Ets2 repressor factor	1.83558	0.963855	6.40935e-05	0.00356964	up
EGR2	21.5234	7.90379	12.5807	2.98197	4.24558	5.05467	early growth response 2	3.42022	1.85379	1.7047e-05	0.0012875	up
MXD1	6.83263	11.6368	21.7453	4.17392	3.19964	3.36064	MAX dimerization protein 1	3.74641	1.96288	0.000345349	0.0125517	up
LITAF	8.15747	25.358	5.52944	2.63142	3.5063	4.16553	lipopolysaccharide-induced TNF factor	3.78957	2.03408	1.66881e-05	0.00126667	up
KLF16	8.075	13.7018	14.1257	7.03653	5.54439	4.76816	Kruppel-like factor 16	2.06942	1.14655	5.51056e-05	0.00321962	up
LRRFIP2	6.16266	15.8074	13.5306	5.65376	5.46696	3.807	leucine rich repeat (in FLII) interacting protein 2	2.37817	1.34736	0.00104838	0.0282793	up
IRF1	1.39564	4.56581	29.5384	0.506002	0.730886	0.920387	interferon regulatory factor 1	16.4559	4.22137	3.73195e-06	0.000404068	up
RELB	4.4345	20.7314	9.63311	1.89966	4.12787	1.4054	v-rel avian reticuloendotheliosis viral oncogene homolog B	4.68174	2.30419	0.000180244	0.00783911	up
PLEK	2.43484	21.1134	9.51716	1.05092	1.35388	1.07525	pleckstrin	9.50143	3.32206	4.85411e-07	6.89506e-05	up
EGR3	14.4346	6.04467	11.6967	1.22944	2.07342	1.46231	early growth response 3	6.75232	2.85184	7.36467e-12	4.0724e-09	up
HES1	11.3309	9.94696	6.19278	0.547062	0.672734	1.07281	hes family bHLH transcription factor 1	11.9822	3.64649	1.35501e-18	2.62244e-15	up
NR4A2	8.98892	3.17385	14.5989	1.50293	1.80858	2.67821	nuclear receptor subfamily 4, group A, member 2	4.46793	2.28615	6.3929e-05	0.00356964	up
ZKSCAN1	8.81456	10.1386	7.24757	16.0487	14.2029	12.7116	zinc finger with KRAB and SCAN domains 1	0.60984	-0.636692	0.000707905	0.0214597	down
PARP12	9.17934	8.42929	6.15145	4.33388	3.16253	4.32651	poly (ADP-ribose) polymerase family, member 12	2.00966	1.09076	3.63091e-05	0.00230558	up
GATA6	11.9044	4.8669	6.25451	1.1289	1.58035	3.57339	GATA binding protein 6	3.665	1.94137	0.000280338	0.0109377	up
FOXF1	5.27569	7.3257	9.86737	0.46795	2.98685	0.638379	forkhead box F1	5.48932	2.57108	0.00019336	0.00817978	up
NR4A3	8.26903	1.23347	12.1371	0.175092	0.0246073	0.0716582	nuclear receptor subfamily 4, group A, member 3	79.7459	6.45154	6.46601e-14	6.67422e-11	up
ZNF362	8.94358	6.39493	4.90897	15.3415	11.0622	14.3522	zinc finger protein 362	0.496799	-0.93959	0.000914141	0.0256688	down
IRX1	4.4376	7.58762	6.43808	10.6084	15.9234	12.228	iroquois homeobox 1	0.476351	-0.993872	0.00147375	0.0353769	down
ZBTB21	6.50257	5.40305	5.61478	3.42242	3.63352	2.46977	zinc finger and BTB domain containing 21	1.83927	0.966953	5.033e-05	0.00299329	up
ZEB2	6.82867	6.12692	3.86508	2.4068	2.55966	3.59794	zinc finger E-box binding homeobox 2	1.96402	1.03681	0.000463809	0.0155436	up
POU3F1	8.80894	4.20655	3.36269	26.6829	10.9335	16.9669	POU class 3 homeobox 1	0.300059	-1.67121	0.000320141	0.0119439	down
PRDM1	4.8124	4.55238	5.82755	0.99174	1.54577	1.79192	PR domain containing 1, with ZNF domain	3.50908	1.90504	1.00176e-08	2.31495e-06	up
ZNF267	2.27969	7.54699	4.27649	2.0158	1.84379	1.29544	zinc finger protein 267	2.7358	1.53282	0.00114421	0.0300268	up
CREM	3.14381	4.3388	3.8866	2.02634	1.99656	1.65259	cAMP responsive element modulator	2.00321	1.07227	2.29856e-05	0.00159093	up
ZNF493	4.32946	3.76147	2.91349	7.83665	6.27661	7.7843	zinc finger protein 493	0.502541	-0.918986	6.10751e-05	0.00348939	down
ZNF518A	4.06928	3.26584	3.3643	7.10127	6.17134	5.14446	zinc finger protein 518A	0.580952	-0.697456	0.0015127	0.0360326	down
ARNTL2	1.94094	4.86277	3.07005	0.620123	0.786261	0.891952	aryl hydrocarbon receptor nuclear translocator-like 2	4.29605	2.18082	7.7914e-08	1.3866e-05	up
ARID5A	3.1745	4.66171	1.97201	0.913736	1.13511	0.984976	AT rich interactive domain 5A (MRF1-like)	3.23296	1.75334	1.97665e-06	0.000233621	up
SNAI1	2.1042	5.91051	1.55709	0.077946	0.164317	0.159501	snail family zinc finger 1	23.8244	4.62668	2.00582e-09	5.97232e-07	up
TBX2	4.98946	1.61956	2.79491	0.236467	0.810053	0.98793	T-box 2	4.62235	2.28615	0.000271134	0.0106819	up
NKX3-1	1.02044	3.41631	4.90689	0.426303	0.32096	0.623106	NK3 homeobox 1	6.81834	2.88699	7.96689e-06	0.00072989	up
TSHZ3	3.57142	3.03756	2.12593	1.53192	1.54327	1.83094	teashirt zinc finger homeobox 3	1.78041	0.901475	0.00111532	0.0296201	up
SCX	3.85286	2.46094	2.35324	1.178	1.24167	0.846951	scleraxis basic helix-loop-helix transcription factor	2.65321	1.48757	0.000102939	0.00523271	up
HES4	1.31389	2.91129	1.79081	0.495912	0.643341	0.780607	hes family bHLH transcription factor 4	3.13356	1.72325	0.000852506	0.0243082	up
BATF3	1.96271	1.58689	2.26796	0.648748	0.227937	0.497827	basic leucine zipper transcription factor, ATF-like 3	4.23245	2.17311	0.000326771	0.0120611	up
TFDP2	2.08953	2.21519	0.992168	3.67017	3.82773	3.49116	transcription factor Dp-2 (E2F dimerization partner 2)	0.482014	-0.981689	0.00232736	0.0486295	down
CREB3L4	1.75508	1.88019	1.52103	3.22691	4.12743	3.33872	cAMP responsive element binding protein 3-like 4	0.482209	-0.977322	0.000259956	0.0104002	down
ZNF607	1.83668	1.9021	1.34764	4.16371	3.44065	4.12652	zinc finger protein 607	0.433592	-1.13143	2.53498e-06	0.00028649	down
PATZ1	1.98431	1.29926	1.48342	4.19338	3.03876	3.93293	POZ (BTB) and AT hook containing zinc finger 1	0.426955	-1.14467	0.000168286	0.00748729	down
ZNF606	1.68721	1.54208	1.29087	2.55324	2.74107	2.61235	zinc finger protein 606	0.57169	-0.727492	0.00213102	0.0460818	down
ZNF253	1.41094	1.81878	1.05689	3.43177	2.95408	3.7453	zinc finger protein 253	0.423111	-1.17057	0.000286045	0.0110721	down
HIVEP3	2.06394	0.963076	1.00798	0.233649	0.335355	0.691744	human immunodeficiency virus type I enhancer binding protein 3	3.20048	1.74235	0.000718504	0.0216012	up
ZNF624	1.38544	1.10672	0.677874	2.07173	2.0331	2.41207	zinc finger protein 624	0.486434	-0.971586	0.00142556	0.0349875	down
ZNF429	1.19529	0.891319	1.01389	2.39455	2.41423	2.61865	zinc finger protein 429	0.417439	-1.17523	1.57213e-06	0.000188693	down
TBX20	1.18417	0.840144	0.931778	0.212016	0.134085	0.379619	T-box 20	4.07333	2.10352	1.37985e-05	0.00113631	up
ZNF462	1.32313	0.650972	0.773287	3.10282	2.12297	2.92713	zinc finger protein 462	0.336982	-1.4908	2.48419e-05	0.0016944	down
HOXA4	0.717609	0.942827	0.769986	1.88868	2.6408	2.95777	homeobox A4	0.324608	-1.54422	0.000231221	0.00954667	down
ZNF300	1.02123	0.603782	0.575278	2.15297	1.48879	1.9222	zinc finger protein 300	0.395454	-1.26202	0.000493554	0.0162936	down
ZFP82	0.809526	0.818147	0.523395	1.49398	1.48071	1.28902	ZFP82 zinc finger protein	0.504506	-0.913274	0.00150491	0.0359576	down
ZKSCAN4	0.827639	0.698077	0.504323	1.48181	1.4462	1.59474	zinc finger with KRAB and SCAN domains 4	0.44885	-1.08202	0.000189468	0.00810472	down
ZNF697	0.662787	0.696639	0.603662	0.248371	0.279248	0.364241	zinc finger protein 697	2.20112	1.21773	0.000416594	0.0144428	up
ZNF681	0.6203	0.441342	0.286709	0.994408	1.03735	1.01743	zinc finger protein 681	0.442201	-1.10732	0.00221316	0.0471296	down
ZNF488	0.478289	0.396883	0.378147	2.3121	1.36818	3.22336	zinc finger protein 488	0.181545	-2.38531	3.49337e-08	6.67752e-06	down
HOXA3	0.366356	0.275049	0.48669	1.00263	1.04694	1.05461	homeobox A3	0.363411	-1.36029	0.000280599	0.0109377	down
HOXA1	0.243238	0.0766985	0.260992	0.705504	0.936428	1.04266	homeobox A1	0.216394	-2.10916	0.00121004	0.0313819	down
ZNF792	0.159469	0.167614	0.119776	0.548188	0.541702	0.823793	zinc finger protein 792	0.233507	-2.02431	0.000209687	0.00877457	down
CSRNP3	0.147272	0.127152	0.0959413	0.491569	0.440714	0.248585	cysteine-serine-rich nuclear protein 3	0.313638	-1.59205	0.000385594	0.013693	down
BCL11B	0.0693701	0.0243044	0.0165407	0.0993608	0.410196	0.254153	B-cell CLL/lymphoma 11B (zinc finger protein)	0.144315	-2.72106	0.00178048	0.040421	down

## Sheet: fibroblasts
GeneID	Control-1	Control-2	Control-3	Cortisol-1	Cortisol-2	Cortisol-3	Description	FC	Log2FC	P-Value	FDR	Style
AJUBA	12.0178	9.12449	13.9044	6.68013	3.18674	9.5087	ajuba LIM protein	0.552849	-0.935218	0.00375038	0.042094	down
ANKRD1	0.131379	0.100171	0.261903	0.674565	0.549139	0.454777	ankyrin repeat domain 1 (cardiac muscle)	3.4015	1.7172	2.1495e-05	0.00059508	up
ARHGAP5	24.5466	22.6674	35.2711	11.8227	11.7305	18.3922	Rho GTPase activating protein 5	0.508521	-1.04512	0.000277799	0.00524924	down
ARNTL2	1.72346	1.84104	2.93867	0.701599	0.705533	0.917163	aryl hydrocarbon receptor nuclear translocator-like 2	0.357409	-1.55216	5.18022e-05	0.00128473	down
ATAD2	2.26021	1.30286	2.60124	4.32983	3.24266	5.40412	ATPase family, AAA domain containing 2	2.10512	1.0141	0.000338396	0.00623008	up
ATF4	299.006	280.407	338.208	235.636	169.44	230.87	activating transcription factor 4	0.693038	-0.600381	4.06889e-07	1.79399e-05	down
BHLHE41	7.56413	10.8111	10.634	2.09686	5.39807	2.23923	basic helix-loop-helix family, member e41	0.335554	-1.62299	5.88295e-05	0.0014329	down
BLM	0.343335	0.349041	0.164265	0.779015	1.25611	1.03228	Bloom syndrome, RecQ helicase-like	3.58074	1.77398	1.48275e-05	0.000427599	up
BRCA1	0.362444	0.205656	0.235243	0.478124	0.439356	0.408483	breast cancer 1, early onset	1.65056	0.673211	0.00103798	0.0155315	up
CALCOCO1	38.5479	30.7059	38.8469	83.7892	77.288	81.2596	calcium binding and coiled-coil domain 1	2.24177	1.10444	2.98456e-98	1.13694e-94	up
CAMTA2	8.80596	8.61268	6.77946	4.36493	3.70603	4.92953	calmodulin binding transcription activator 2	0.537253	-0.971922	7.1802e-07	2.98605e-05	down
CARHSP1	11.163	8.49504	13.4332	19.6556	13.6338	18.648	calcium regulated heat stable protein 1, 24kDa	1.56952	0.586207	0.00236174	0.0295753	up
CCND1	27.2705	26.1561	25.3888	16.8096	10.4367	11.8409	cyclin D1	0.495933	-1.08381	5.83009e-13	7.30563e-11	down
CDKN1C	35.038	31.5903	28.696	228.536	159.61	160.874	cyclin-dependent kinase inhibitor 1C (p57, Kip2)	5.75949	2.45786	8.92032e-16	1.42778e-13	up
CEBPD	79.3987	85.0386	97.1177	216.737	210.612	303.908	CCAAT/enhancer binding protein (C/EBP), delta	2.7958	1.40853	2.42854e-10	2.07428e-08	up
CITED2	75.552	53.8606	42.8605	250.885	139.057	273.883	Cbp/p300-interacting transactivator, with Glu/Asp-rich carboxy-terminal domain, 2	3.85333	1.87033	2.59338e-06	9.19852e-05	up
CSDC2	0.589413	0.651313	0.740756	0.17544	0.478865	0.278798	cold shock domain containing C2, RNA binding	0.470912	-1.13318	0.000818952	0.0128383	down
CSRNP1	14.6632	7.77391	12.7709	7.18027	3.28024	3.98258	cysteine-serine-rich nuclear protein 1	0.410222	-1.34183	0.00020016	0.00400468	down
CXXC5	34.7775	25.3096	26.579	19.6459	12.8516	11.3777	CXXC finger protein 5	0.506255	-1.04155	1.93254e-06	7.11975e-05	down
DACT1	15.0085	14.4046	24.2635	2.44639	2.21245	1.52754	dishevelled-binding antagonist of beta-catenin 1	0.115253	-3.17081	2.85359e-11	2.86065e-09	down
DBP	3.078	3.57045	3.22533	2.27702	2.17336	0.741538	D site of albumin promoter (albumin D-box) binding protein	0.525828	-0.982665	0.00360685	0.0409659	down
DCAF6	9.44657	6.72431	7.2361	14.5857	15.0906	13.2786	DDB1 and CUL4 associated factor 6	1.83513	0.821715	3.76838e-08	2.11107e-06	up
DR1	18.002	17.3152	18.8497	23.6129	28.1964	37.3671	down-regulator of transcription 1, TBP-binding (negative cofactor 2)	1.64633	0.649479	0.0029733	0.0352043	up
EGR2	5.68044	2.41172	5.83552	0.723703	0.577928	0.172201	early growth response 2	0.10582	-3.26614	2.6163e-07	1.21247e-05	down
ENO1	921.857	548.653	538.209	402.138	245.457	278.522	enolase 1, (alpha)	0.461049	-1.1759	0.000805286	0.0127078	down
EPAS1	239.022	316.856	334.482	115.98	162.115	155.269	endothelial PAS domain protein 1	0.486729	-1.10789	3.12774e-05	0.000828569	down
ERG	0.454808	0.244026	0.352589	0.210046	0.0993994	0.187423	v-ets avian erythroblastosis virus E26 oncogene homolog	0.472567	-1.14545	0.00076804	0.0122213	down
ETS1	7.95291	12.5614	14.9541	3.87084	6.37404	6.20195	v-ets avian erythroblastosis virus E26 oncogene homolog 1	0.463703	-1.17864	0.00371601	0.0418809	down
ETS2	20.9364	18.7557	19.9161	36.9564	35.2196	37.0307	v-ets avian erythroblastosis virus E26 oncogene homolog 2	1.83208	0.808889	1.14388e-163	7.26251e-160	up
ETV1	0.190412	0.261328	0.218262	0.130357	0.0842705	0.122409	ets variant 1	0.503037	-1.07834	0.000363315	0.006611	down
ETV5	12.2653	10.4124	10.6815	7.29623	5.67385	8.22257	ets variant 5	0.635287	-0.725878	2.19652e-12	2.53558e-10	down
FAM129B	93.6872	61.3546	87.9581	221.829	123.471	212.262	family with sequence similarity 129, member B	2.29449	1.13139	0.00022585	0.00443481	up
FGFR2	9.95641	5.50812	5.73451	1.69346	0.535607	0.87008	fibroblast growth factor receptor 2	0.146193	-2.83995	1.24917e-08	7.57738e-07	down
FOS	1.8327	3.66522	6.85775	80.8922	88.8806	70.631	FBJ murine osteosarcoma viral oncogene homolog	19.457	4.21851	9.77465e-43	7.16068e-40	up
FOXN2	3.56251	4.29714	4.72696	7.49483	8.29167	9.64119	forkhead box N2	2.02022	0.942102	4.2472e-09	2.79919e-07	up
FOXO1	1.89828	2.56162	4.94427	23.3723	29.2153	48.9475	forkhead box O1	10.7968	3.35861	4.55207e-08	2.47724e-06	up
FOXO3	0.582909	0.422	0.369736	1.13154	1.49401	1.78194	forkhead box O3	3.20627	1.61987	4.24912e-08	2.33237e-06	up
GLI2	3.08421	3.72945	3.80931	1.47071	1.77098	1.31676	GLI family zinc finger 2	0.429113	-1.28391	4.1087e-09	2.71731e-07	down
GMNN	5.60122	4.88803	5.03953	9.06538	8.82371	7.35361	geminin, DNA replication inhibitor	1.62554	0.641434	2.89055e-05	0.00077209	up
HAND2	155.298	120.302	149.199	265.231	251.747	362.834	heart and neural crest derivatives expressed 2	2.07113	0.984265	2.35178e-07	1.10331e-05	up
HEYL	0.141837	0.176238	0.298461	1.418	0.697475	1.169	hes-related family bHLH transcription factor with YRPW motif-like	5.3273	2.33514	9.25928e-07	3.73647e-05	up
HIC1	7.41387	5.76241	11.1768	1.56665	2.66612	2.59988	hypermethylated in cancer 1	0.280567	-1.88301	1.68427e-05	0.000478811	down
HIF3A	0.195549	0.17671	0.0757996	2.24184	2.05141	1.977	hypoxia inducible factor 3, alpha subunit	13.9943	3.73567	1.66745e-90	5.29331e-87	up
HIVEP1	4.37642	4.22632	2.97125	2.15079	1.98322	1.6114	human immunodeficiency virus type I enhancer binding protein 1	0.496407	-1.07649	7.96043e-05	0.00180757	down
HLX	6.54328	5.75544	10.2084	28.7136	31.2248	49.3518	H2.0-like homeobox	4.85581	2.21287	4.86252e-08	2.61628e-06	up
HMGB2	24.5839	18.7336	19.6794	39.8228	33.1977	37.9618	high mobility group box 2	1.76171	0.753861	5.93955e-18	1.20352e-15	up
HOMEZ	3.06759	2.81905	4.19775	4.98324	5.21572	5.62216	homeobox and leucine zipper encoding	1.56887	0.588403	6.42247e-05	0.00154066	up
HOPX	0.620063	0.236388	0.38628	4.24496	10.1764	12.7634	HOP homeobox	21.875	4.41184	1.13862e-06	4.45325e-05	up
HOXB3	7.49001	6.96861	7.28235	3.87519	5.26166	6.01881	homeobox B3	0.697101	-0.585739	6.55355e-05	0.00156816	down
JUNB	60.9081	42.5385	68.9305	25.21	26.9666	20.6918	jun B proto-oncogene	0.422727	-1.28965	9.61668e-08	4.87151e-06	down
KAT6B	0.358544	0.387768	0.235717	0.746078	0.622717	1.03364	K(lysine) acetyltransferase 6B	2.4464	1.20478	4.795e-05	0.00120014	up
KIAA1549	1.56519	1.29418	1.66931	0.801097	0.790196	1.07844	KIAA1549	0.589518	-0.828363	2.40487e-11	2.44949e-09	down
KLF10	19.3491	22.0991	28.8102	11.6227	9.82803	17.1875	Kruppel-like factor 10	0.549946	-0.941827	0.000737867	0.0118201	down
KLF15	1.15548	1.3052	0.409502	7.91045	10.3034	7.8472	Kruppel-like factor 15	9.07989	3.10949	8.72157e-17	1.48321e-14	up
KLF16	9.9263	8.53876	9.60303	5.60074	5.43336	6.24133	Kruppel-like factor 16	0.615483	-0.76489	5.0975e-32	2.77406e-29	down
KLF9	8.80158	11.2386	10.7956	22.8044	42.7302	41.8748	Kruppel-like factor 9	3.48328	1.73226	0.000108895	0.00236232	up
LANCL2	11.6772	6.2839	9.33813	4.80703	2.97364	4.09518	LanC lantibiotic synthetase component C-like 2 (bacterial)	0.435025	-1.25804	3.20868e-05	0.000847653	down
LBX2	0.781799	0.712571	1.20919	1.89832	1.5908	1.59976	ladybird homeobox 2	1.88229	0.852494	2.65241e-05	0.000716603	up
LDB2	0.420402	0.379901	0.256077	0.0228419	0.16079	0.092397	LIM domain binding 2	0.261297	-1.97704	4.29094e-05	0.00109557	down
LOXL3	44.464	39.2706	30.597	23.5456	21.3924	14.8948	lysyl oxidase-like 3	0.523326	-0.994221	8.10973e-05	0.00182926	down
LPIN3	1.69844	2.22611	1.58099	2.8554	3.53405	3.901	lipin 3	1.86911	0.823892	0.000281605	0.00530537	up
LZTS1	1.73454	0.50711	0.655399	0.0554373	0.0334489	0.0224247	leucine zipper, putative tumor suppressor 1	0.0384222	-4.7329	0.000230158	0.00450546	down
MALT1	0.554259	0.262079	0.513913	0.869827	0.760613	0.994361	mucosa associated lymphoid tissue lymphoma translocation gene 1	1.97316	0.930728	9.50919e-06	0.00028887	up
MDFI	25.1002	21.9302	33.6112	15.5288	5.91509	5.86907	MyoD family inhibitor	0.338696	-1.62904	5.81635e-06	0.000186819	down
MKX	1.50533	1.22428	2.08296	0.363724	0.0870865	0.542974	mohawk homeobox	0.206498	-2.36706	1.91213e-08	1.12062e-06	down
MORF4L2	168.464	143.33	123.657	362.374	437.544	449.432	mortality factor 4 like 2	2.8691	1.45768	2.17135e-16	3.62787e-14	up
MSC	7.97053	24.2769	21.1961	1.1092	2.04493	1.80717	musculin	0.0928326	-3.51336	0.00013017	0.00275482	down
NAB2	13.058	13.7369	18.7128	10.1979	9.36125	11.9921	NGFI-A binding protein 2 (EGR1 binding protein 2)	0.693317	-0.598217	0.00390554	0.0434768	down
NCOA2	3.55262	3.4386	3.74764	5.18276	5.15359	7.31272	nuclear receptor coactivator 2	1.64348	0.644358	0.000311195	0.00579973	up
NFE2L2	83.0938	65.3126	76.5535	192.382	168.513	161.982	nuclear factor, erythroid 2-like 2	2.32431	1.15756	1.19859e-21	3.62374e-19	up
NFIL3	13.357	21.537	28.5996	46.2762	74.7833	81.91	nuclear factor, interleukin 3 regulated	3.19669	1.60516	5.55375e-05	0.0013667	up
NR3C1	45.1961	31.0657	39.6121	27.5881	19.3149	24.9154	nuclear receptor subfamily 3, group C, member 1 (glucocorticoid receptor)	0.619799	-0.752501	1.30792e-06	4.98584e-05	down
PCGF5	4.21196	5.60863	5.78607	9.05719	8.65656	12.4437	polycomb group ring finger 5	1.93235	0.869292	5.78199e-05	0.00141617	up
PDCD4	33.4346	18.6795	16.5843	50.1203	36.0724	44.5293	programmed cell death 4 (neoplastic transformation inhibitor)	1.90284	0.870335	0.000678746	0.0110402	up
PDLIM1	73.8631	46.6813	30.5944	243.403	302.479	265.747	PDZ and LIM domain 1	5.37009	2.37291	1.23041e-19	2.858e-17	up
PER2	1.73794	1.2056	1.19222	0.529909	0.251359	0.252773	period circadian clock 2	0.250025	-2.06337	1.16206e-11	1.25049e-09	down
PHF20	0.902785	0.906595	0.801086	1.69048	1.88403	1.76397	PHD finger protein 20	2.04503	0.966242	6.97781e-13	8.63028e-11	up
PIK3R1	3.33705	5.35808	4.3639	11.5273	16.0714	16.6675	phosphoinositide-3-kinase, regulatory subunit 1 (alpha)	3.38971	1.68188	8.67997e-09	5.45635e-07	up
PINK1	0.731226	0.34691	0.461604	1.28725	0.910924	0.867837	PTEN induced putative kinase 1	1.99125	0.946612	0.00334359	0.0384574	up
PIR	6.42961	6.6208	5.08562	9.81767	16.4817	15.5488	pirin (iron-binding nuclear protein)	2.30746	1.14118	0.000962448	0.014607	up
PLK3	5.62927	4.96982	6.74301	1.23148	1.69974	1.80698	polo-like kinase 3	0.27322	-1.93113	3.58266e-24	1.33802e-21	down
PRDM5	1.29075	1.19864	0.989657	0.728283	0.598099	0.957434	PR domain containing 5	0.656448	-0.684947	0.000730793	0.0117364	down
PRRX2	4.79713	3.41882	3.45059	1.54774	2.43191	1.46736	paired related homeobox 2	0.466892	-1.14172	1.19635e-05	0.000354937	down
RAF1	23.9346	22.7022	26.6194	38.394	33.1187	44.0347	Raf-1 proto-oncogene, serine/threonine kinase	1.5773	0.587031	1.54122e-08	9.14505e-07	up
RAP2C	13.0448	12.916	15.3254	50.9363	52.0496	60.4419	RAP2C, member of RAS oncogene family	3.95842	1.91753	2.59034e-73	5.48202e-70	up
RCOR2	1.5935	0.885925	1.26569	0.73052	0.416283	0.8865	REST corepressor 2	0.542922	-0.947867	0.00248422	0.0308253	down
RGCC	7.43149	3.92622	1.39981	80.9783	14.7902	51.7387	regulator of cell cycle	11.5624	3.45262	0.00269962	0.032856	up
RUNX1	21.7574	31.6606	37.3586	8.96131	13.3508	16.529	runt-related transcription factor 1	0.427875	-1.29981	0.000458809	0.00809911	down
SETBP1	0.16869	0.105534	0.0840708	0.348995	0.47857	0.449179	SET binding protein 1	3.56338	1.78186	3.39253e-09	2.28339e-07	up
SIX4	0.743928	0.409657	0.669418	0.191996	0.274366	0.327004	SIX homeobox 4	0.435197	-1.24955	4.87982e-05	0.00121657	down
SMAD7	22.2209	14.4978	32.3646	8.85304	7.45677	12.2348	SMAD family member 7	0.413191	-1.33582	0.00278649	0.0335913	down
SMAD9	0.742036	1.50873	1.0401	2.02973	1.90428	2.75208	SMAD family member 9	2.03171	0.925452	0.00173912	0.0233603	up
SMARCD2	16.4078	13.7774	14.3714	26.8058	24.8383	27.756	SWI/SNF related, matrix associated, actin dependent regulator of chromatin, subfamily d, member 2	1.782	0.768964	1.5991e-80	4.35116e-77	up
SMURF1	5.69264	4.98664	6.80672	3.81797	3.36361	4.10577	SMAD specific E3 ubiquitin protein ligase 1	0.645508	-0.696509	2.3452e-07	1.10294e-05	down
SNAI1	1.10019	2.08268	2.53356	0.222618	0.596978	0.825464	snail family zinc finger 1	0.287778	-1.87698	0.00176777	0.0236285	down
SOX11	1.81441	2.85	1.5565	0.71998	0.497305	0.985497	SRY (sex determining region Y)-box 11	0.354093	-1.60009	0.00355618	0.0404145	down
SOX9	1.44994	0.385259	0.640498	2.09484	1.63665	1.67846	SRY (sex determining region Y)-box 9	2.18522	1.09529	0.0045784	0.0493991	up
SRA1	29.6261	22.6052	19.204	16.5388	15.1715	12.7673	steroid receptor RNA activator 1	0.622626	-0.741775	0.00112818	0.0165423	down
SREBF1	3.38373	2.09561	2.27433	0.963626	1.30054	1.51301	sterol regulatory element binding transcription factor 1	0.487147	-1.09203	7.40478e-05	0.00171164	down
STAT6	34.3851	31.7074	37.4589	52.3357	57.8731	61.1056	signal transducer and activator of transcription 6, interleukin-4 induced	1.65439	0.663141	2.37799e-11	2.43514e-09	up
TAF15	35.007	46.4789	46.1309	63.5539	71.1569	78.9618	TAF15 RNA polymerase II, TATA box binding protein (TBP)-associated factor, 68kDa	1.67433	0.668653	6.76101e-05	0.00159575	up
TBX19	0.643299	0.887558	0.938911	0.584209	0.293742	0.340841	T-box 19	0.493484	-1.10048	0.00144753	0.0203177	down
TCEAL1	13.3311	13.0084	12.007	45.4493	44.0719	54.1688	transcription elongation factor A (SII)-like 1	3.74714	1.83437	2.77612e-60	3.77691e-57	up
TCEAL3	38.3825	33.3958	26.8838	103.709	120.444	126.024	transcription elongation factor A (SII)-like 3	3.54926	1.76265	2.50051e-26	1.10761e-23	up
TCEAL4	47.0094	44.9232	38.5723	209.022	237.971	189.804	transcription elongation factor A (SII)-like 4	4.87949	2.22536	1.0915e-19	2.56665e-17	up
TCF4	5.86724	5.79071	7.15121	3.04413	4.05608	5.4642	transcription factor 4	0.667994	-0.650886	0.00215248	0.0275526	down
TEAD1	21.1665	19.9923	17.5494	31.5362	27.23	43.5435	TEA domain family member 1 (SV40 transcriptional enhancer factor)	1.74268	0.723978	0.00106172	0.0157989	up
TFCP2L1	0.223402	0.482618	0.0974205	0.880777	1.3732	0.807844	transcription factor CP2-like 1	3.81089	1.83831	0.00119983	0.0173789	up
TFEB	5.31168	4.17522	7.53226	2.89197	2.88126	2.65376	transcription factor EB	0.495147	-1.06727	0.000605901	0.0101233	down
THAP10	1.4253	0.998191	1.79951	2.47813	2.24282	2.60003	THAP domain containing 10	1.73359	0.73757	5.51611e-06	0.000177775	up
THAP8	6.00393	5.81478	3.89518	10.6319	8.59513	8.257	THAP domain containing 8	1.74903	0.73565	0.000498423	0.00869364	up
TLE4	22.1966	24.8675	20.7602	13.4217	13.8518	12.2439	transducin-like enhancer of split 4	0.582643	-0.848255	3.81457e-06	0.000129743	down
TRIB3	38.4729	34.1123	26.3822	9.25794	6.11122	9.51915	tribbles pseudokinase 3	0.25148	-2.06889	6.30347e-14	8.57587e-12	down
TRIM16	17.4995	11.7239	16.5961	32.5898	39.2787	35.7642	tripartite motif containing 16	2.34906	1.18218	9.68514e-11	8.91173e-09	up
TRIM22	18.6682	29.4273	26.5941	13.0675	14.1929	11.97	tripartite motif containing 22	0.525245	-1.00362	0.00233169	0.0292567	down
TSC22D3	56.7774	34.6558	45.6559	507.525	579.924	889.958	TSC22 domain family, member 3	14.4242	3.79013	3.94409e-15	5.9152e-13	up
TWIST2	8.41658	10.9541	13.5518	26.2773	48.6195	34.7145	twist family bHLH transcription factor 2	3.32937	1.67803	0.000533412	0.00913661	up
TXN	271.065	228.769	130.389	513.705	475.458	345.362	thioredoxin	2.11754	1.02081	0.00133471	0.0190143	up
VDR	10.7202	10.1535	20.2689	3.24337	4.96819	3.40704	vitamin D (1,25- dihydroxyvitamin D3) receptor	0.282398	-1.86967	0.00056797	0.00959053	down
VEGFA	32.3469	31.1205	50.0126	6.78765	5.43271	8.84281	vascular endothelial growth factor A	0.185611	-2.50128	2.61339e-10	2.2222e-08	down
VGLL3	18.4831	16.2515	17.203	32.6701	24.5477	34.4069	vestigial-like family member 3	1.76413	0.747473	1.305e-08	7.86593e-07	up
WT1	0.0642571	0.108875	0.149446	0.502748	0.969005	1.39813	Wilms tumor 1	8.89673	3.07516	6.99971e-05	0.00164385	up
XBP1	137.651	89.091	113.91	64.2802	60.5765	77.6881	X-box binding protein 1	0.594581	-0.808936	2.649e-06	9.37833e-05	down
YAP1	65.0737	69.0873	83.5962	39.6424	35.8559	49.6132	Yes-associated protein 1	0.574546	-0.872753	3.24785e-07	1.4729e-05	down
YBX3	62.8647	40.6028	71.3686	113.777	127.4	136.66	Y box binding protein 3	2.16109	1.06023	4.22104e-10	3.43582e-08	up
ZBTB16	0	0.0807096	0.237396	17.1075	14.6789	22.9274	zinc finger and BTB domain containing 16	171.999	7.34674	7.82144e-56	9.31093e-53	up
ZBTB7C	0.655168	0.226459	0.639977	2.24264	2.06191	2.81221	zinc finger and BTB domain containing 7C	4.67715	2.1829	1.39117e-20	3.78537e-18	up
ZNF124	1.92723	1.49137	1.72026	0.984614	0.820398	1.08105	zinc finger protein 124	0.561615	-0.897909	4.3139e-07	1.88456e-05	down
ZNF280B	0.270429	0.378019	0.3594	0.17632	0.110818	0.167162	zinc finger protein 280B	0.450763	-1.23601	4.65266e-05	0.00117532	down
ZNF341	0.126809	0.0920828	0.144453	0.248038	0.320694	0.304582	zinc finger protein 341	2.40355	1.21386	0.00165228	0.0224473	up
ZNF385B	0.0197188	0.160372	0	0.752116	0.310291	0.448553	zinc finger protein 385B	8.38999	2.90239	0.000239428	0.00463926	up
ZNF395	23.9251	24.6796	27.7501	47.0089	38.3226	50.0089	zinc finger protein 395	1.77252	0.752938	1.75282e-12	2.06086e-10	up
ZNF438	3.48618	3.31298	2.92718	5.98514	5.81373	5.77149	zinc finger protein 438	1.80647	0.786453	1.96608e-18	4.11516e-16	up
ZNF462	1.39505	1.16038	1.25836	0.749837	0.691677	0.763986	zinc finger protein 462	0.578296	-0.853839	4.85856e-21	1.40214e-18	down
ZNF485	0.788752	0.256595	0.62895	1.17253	1.05499	1.15454	zinc finger protein 485	2.01998	0.97714	0.000309501	0.00577382	up
ZNF521	3.8476	5.82091	7.00717	2.23227	3.25814	2.90239	zinc finger protein 521	0.503296	-1.05821	0.00446804	0.0486302	down
ZNF57	1.32713	2.00733	1.45188	2.8808	3.34263	2.68915	zinc finger protein 57	1.86209	0.821323	0.00131199	0.0187468	up
ZNF703	21.3832	12.2184	20.4516	3.20837	4.04762	5.04375	zinc finger protein 703	0.227549	-2.18752	3.43367e-11	3.3539e-09	down
