# Supplementary material for: C/EBPδ drives key endocrine signals in the human amnion at parturition
Source: Clin Transl Med. 2021 Jun 10;11(6):e416. doi: 10.1002/ctm2.416 (PMC8191398; doi:10.1002/ctm2.416)
Supplement: Supplementary file 4 — Supporting Information [file CTM2-11-e416-s004.xlsx]

## Sheet: control
Chromosome	Start	End	PeakID	Peak Score
chr1	33016	33384	C_peak_1	136.909
chr1	34663	35004	C_peak_2	50.5341
chr1	38498	38872	C_peak_3	88.3146
chr1	42096	42450	C_peak_4	66.9141
chr1	96415	96778	C_peak_5	49.6584
chr1	143796	144237	C_peak_6	173.273
chr1	242763	243082	C_peak_7	27.1484
chr1	391402	391630	C_peak_8	10.216
chr1	540879	541184	C_peak_9	35.3031
chr1	598832	599054	C_peak_10	12.7417
chr1	668979	669258	C_peak_11	15.0428
chr1	672401	672673	C_peak_12	16.0719
chr1	679530	679970	C_peak_13	229.615
chr1	713601	713909	C_peak_14	33.7167
chr1	714923	715388	C_peak_15	182.678
chr1	730399	730676	C_peak_16	25.3799
chr1	740156	740364	C_peak_17	5.49707
chr1	748174	748439	C_peak_18	20.0933
chr1	752374	752874	C_peak_19	21.8033
chr1	786908	787366	C_peak_20	44.4037
chr1	802911	803456	C_peak_21	345.501
chr1	816016	816404	C_peak_22	86.5967
chr1	852044	852319	C_peak_23	29.1753
chr1	936085	936599	C_peak_24	327.935
chr1	944132	944345	C_peak_25	9.52932
chr1	999562	999909	C_peak_26	66.8223
chr1	1121155	1121414	C_peak_27	15.3814
chr1	1198200	1198477	C_peak_28	20.3178
chr1	1243342	1243912	C_peak_29	1349.52
chr1	1295904	1296255	C_peak_30	59.847
chr1	1297170	1297370	C_peak_31	11.1749
chr1	1306582	1307069	C_peak_32	212.827
chr1	1333594	1333804	C_peak_33	11.4991
chr1	1468938	1469195	C_peak_34	10.4753
chr1	1488222	1488491	C_peak_35	31.5535
chr1	1509232	1509476	C_peak_36	9.94187
chr1	1522480	1522831	C_peak_37	46.0648
chr1	1549416	1550421	C_peak_38	411.086
chr1	1593799	1594342	C_peak_39	451.243
chr1	1617600	1618121	C_peak_40	578.841
chr1	1626498	1626887	C_peak_41	74.6141
chr1	1659706	1660276	C_peak_42	453.546
chr1	1672293	1672833	C_peak_43	775.801
chr1	1678701	1679064	C_peak_44	55.3608
chr1	1695661	1696041	C_peak_45	111.384
chr1	1711744	1712230	C_peak_46	410.687
chr1	1714089	1714339	C_peak_47	10.5084
chr1	1738766	1739006	C_peak_48	12.7417
chr1	1775569	1775792	C_peak_49	4.51641
chr1	1790455	1790847	C_peak_50	164.614
chr1	1794614	1794931	C_peak_51	36.4691
chr1	1820773	1821091	C_peak_52	48.7707
chr1	1891925	1892216	C_peak_53	12.2897
chr1	1927710	1927935	C_peak_54	10.4163
chr1	2071572	2071777	C_peak_55	7.7414
chr1	2082712	2083092	C_peak_56	93.472
chr1	2083483	2083748	C_peak_57	9.77946
chr1	2120651	2121604	C_peak_58	81.8413
chr1	2123881	2124280	C_peak_59	47.9221
chr1	2151479	2151717	C_peak_60	28.3837
chr1	2163477	2163795	C_peak_61	19.4744
chr1	2165684	2166532	C_peak_62	2348.94
chr1	2207255	2207703	C_peak_63	110.017
chr1	2222039	2222509	C_peak_64	221.76
chr1	2262282	2262550	C_peak_65	14.6015
chr1	2390139	2390461	C_peak_66	20.5078
chr1	2425653	2426149	C_peak_67	393.293
chr1	2574595	2574795	C_peak_68	6.81499
chr1	2952181	2952554	C_peak_69	88.2978
chr1	3222728	3223785	C_peak_70	1907.1
chr1	3231228	3231610	C_peak_71	36.4284
chr1	3283200	3283530	C_peak_72	67.8588
chr1	3286426	3287033	C_peak_73	55.3608
chr1	3390105	3390424	C_peak_74	30.4925
chr1	3400376	3400576	C_peak_75	7.84778
chr1	3535951	3536226	C_peak_76	9.29843
chr1	3541157	3541514	C_peak_77	65.7257
chr1	3585458	3585740	C_peak_78	19.7008
chr1	3816739	3817122	C_peak_79	93.2764
chr1	4021600	4021925	C_peak_80	31.3942
chr1	4231041	4231283	C_peak_81	11.8812
chr1	4566744	4566944	C_peak_82	10.216
chr1	4621233	4621633	C_peak_83	17.262
chr1	4815448	4816080	C_peak_84	460.814
chr1	5840408	5840608	C_peak_85	11.8812
chr1	6040368	6040910	C_peak_86	97.5238
chr1	6069765	6070177	C_peak_87	125.615
chr1	6112432	6112648	C_peak_88	17.077
chr1	6178542	6178903	C_peak_89	97.9798
chr1	6245188	6245559	C_peak_90	86.8159
chr1	6300509	6300807	C_peak_91	30.3711
chr1	6319931	6320574	C_peak_92	1451.93
chr1	6400962	6401382	C_peak_93	29.2646
chr1	6419838	6420092	C_peak_94	24.7816
chr1	6429008	6429208	C_peak_95	10.216
chr1	6461867	6462105	C_peak_96	9.41132
chr1	6466078	6466476	C_peak_97	77.1275
chr1	6470341	6470747	C_peak_98	21.1209
chr1	6475262	6475550	C_peak_99	12.896
chr1	6498965	6499323	C_peak_100	96.4972
chr1	6613685	6614037	C_peak_101	75.0715
chr1	6614644	6614848	C_peak_102	10.4753
chr1	6663576	6663877	C_peak_103	5.61337
chr1	6664378	6664736	C_peak_104	84.211
chr1	6780315	6780560	C_peak_105	17.9287
chr1	6813786	6814064	C_peak_106	15.4109
chr1	6860907	6861126	C_peak_107	13.0435
chr1	6972088	6972489	C_peak_108	174.531
chr1	6978492	6978752	C_peak_109	19.9328
chr1	7018472	7018876	C_peak_110	109.919
chr1	7130452	7130727	C_peak_111	25.4553
chr1	7161363	7161577	C_peak_112	9.8027
chr1	7177513	7177956	C_peak_113	78.0255
chr1	7283570	7284172	C_peak_114	82.3557
chr1	7308940	7309340	C_peak_115	101.479
chr1	7341702	7342324	C_peak_116	240.155
chr1	7351486	7351825	C_peak_117	51.8872
chr1	7359197	7359785	C_peak_118	143.168
chr1	7360013	7360391	C_peak_119	16.9175
chr1	7360835	7361519	C_peak_120	89.7928
chr1	7364037	7364378	C_peak_121	58.7333
chr1	7399100	7399468	C_peak_122	38.7256
chr1	7439814	7440154	C_peak_123	15.5154
chr1	7447729	7448005	C_peak_124	23.1103
chr1	7461914	7462374	C_peak_125	76.8282
chr1	7471395	7471670	C_peak_126	23.1103
chr1	7487191	7487456	C_peak_127	18.7905
chr1	7524367	7524594	C_peak_128	12.1007
chr1	7537372	7537641	C_peak_129	26.2354
chr1	7540609	7540916	C_peak_130	28.3157
chr1	7831665	7831989	C_peak_131	23.5854
chr1	7844004	7844313	C_peak_132	30.4301
chr1	7963432	7963640	C_peak_133	11.1622
chr1	7982551	7982776	C_peak_134	10.216
chr1	8000104	8000449	C_peak_135	22.4412
chr1	8001779	8002050	C_peak_136	14.7742
chr1	8022279	8022524	C_peak_137	18.8096
chr1	8059018	8059317	C_peak_138	11.5475
chr1	8064964	8065614	C_peak_139	287.664
chr1	8075062	8075273	C_peak_140	15.1235
chr1	8075862	8076255	C_peak_141	123.607
chr1	8076595	8076963	C_peak_142	46.3905
chr1	8077658	8078168	C_peak_143	214.284
chr1	8083571	8083841	C_peak_144	17.4194
chr1	8085130	8085479	C_peak_145	26.527
chr1	8087419	8087807	C_peak_146	130.208
chr1	8087930	8088372	C_peak_147	137.354
chr1	8088490	8088864	C_peak_148	25.6611
chr1	8107186	8108278	C_peak_149	853.919
chr1	8115982	8116499	C_peak_150	504.854
chr1	8119043	8119717	C_peak_151	489.738
chr1	8121349	8121699	C_peak_152	41.526
chr1	8135593	8135829	C_peak_153	15.3814
chr1	8137015	8137334	C_peak_154	18.3655
chr1	8142929	8143486	C_peak_155	144.147
chr1	8143880	8144409	C_peak_156	290.159
chr1	8149928	8150825	C_peak_157	159.473
chr1	8150949	8151190	C_peak_158	16.9175
chr1	8152144	8152512	C_peak_159	64.4735
chr1	8156570	8157105	C_peak_160	306.061
chr1	8157385	8157863	C_peak_161	82.8879
chr1	8166101	8166412	C_peak_162	36.4557
chr1	8172916	8173369	C_peak_163	168.833
chr1	8176698	8176952	C_peak_164	7.24467
chr1	8178890	8179153	C_peak_165	19.2891
chr1	8194167	8194789	C_peak_166	311.719
chr1	8197697	8198192	C_peak_167	110.236
chr1	8201755	8202363	C_peak_168	204.193
chr1	8223941	8224325	C_peak_169	58.837
chr1	8234970	8235255	C_peak_170	17.0972
chr1	8257703	8258240	C_peak_171	134.45
chr1	8264479	8264852	C_peak_172	40.6192
chr1	8265960	8266167	C_peak_173	10.8259
chr1	8271637	8272607	C_peak_174	975.125
chr1	8278736	8279065	C_peak_175	64.6542
chr1	8284797	8285165	C_peak_176	29.161
chr1	8289704	8290374	C_peak_177	211.146
chr1	8293018	8293273	C_peak_178	19.7008
chr1	8298251	8298560	C_peak_179	7.10113
chr1	8299006	8299403	C_peak_180	98.7688
chr1	8299673	8299875	C_peak_181	10.299
chr1	8319554	8319940	C_peak_182	17.9226
chr1	8344263	8344679	C_peak_183	35.8467
chr1	8362891	8363533	C_peak_184	20.0413
chr1	8448088	8448466	C_peak_185	33.5605
chr1	8456821	8457500	C_peak_186	92.7913
chr1	8470933	8471177	C_peak_187	20.0159
chr1	8472267	8472615	C_peak_188	4.94426
chr1	8477038	8477337	C_peak_189	22.2358
chr1	8479061	8479681	C_peak_190	728.06
chr1	8509416	8510049	C_peak_191	215.219
chr1	8537581	8538466	C_peak_192	167.449
chr1	8541767	8542035	C_peak_193	23.6339
chr1	8557546	8558004	C_peak_194	541.71
chr1	8567451	8567656	C_peak_195	15.0342
chr1	8570368	8570624	C_peak_196	20.6701
chr1	8578474	8578964	C_peak_197	47.6925
chr1	8600626	8600936	C_peak_198	19.1147
chr1	8602004	8602252	C_peak_199	18.8096
chr1	8627364	8627651	C_peak_200	24.1107
chr1	8676927	8677158	C_peak_201	11.4152
chr1	8681847	8682228	C_peak_202	44.4395
chr1	8686034	8687113	C_peak_203	163.516
chr1	8689352	8689644	C_peak_204	18.5509
chr1	8721878	8722273	C_peak_205	18.8096
chr1	8722904	8723506	C_peak_206	38.0811
chr1	8737847	8738175	C_peak_207	25.0977
chr1	8739478	8739873	C_peak_208	86.4652
chr1	8761339	8762000	C_peak_209	52.9518
chr1	8772324	8772571	C_peak_210	13.7024
chr1	8772789	8773136	C_peak_211	42.9005
chr1	8782028	8782355	C_peak_212	41.3543
chr1	8800078	8800343	C_peak_213	15.3579
chr1	8825349	8825549	C_peak_214	6.01825
chr1	8878138	8878497	C_peak_215	40.3207
chr1	8882447	8883112	C_peak_216	49.4077
chr1	8884623	8884823	C_peak_217	10.9887
chr1	8914746	8915369	C_peak_218	830.94
chr1	8933633	8934176	C_peak_219	64.0877
chr1	8937492	8938211	C_peak_220	194.509
chr1	8939973	8940544	C_peak_221	246.072
chr1	8949129	8949848	C_peak_222	194.531
chr1	8963609	8964374	C_peak_223	190.639
chr1	8965525	8966535	C_peak_224	28.6731
chr1	8968352	8968867	C_peak_225	324.892
chr1	8968966	8969361	C_peak_226	52.9632
chr1	8977704	8978098	C_peak_227	33.2306
chr1	8991402	8991695	C_peak_228	22.1147
chr1	9025190	9025562	C_peak_229	68.6659
chr1	9033908	9034479	C_peak_230	38.2736
chr1	9037217	9037547	C_peak_231	9.8027
chr1	9089010	9089661	C_peak_232	345.398
chr1	9118625	9118880	C_peak_233	12.7417
chr1	9121330	9121812	C_peak_234	119.667
chr1	9127266	9127673	C_peak_235	479.075
chr1	9142949	9143192	C_peak_236	9.70772
chr1	9145409	9145843	C_peak_237	99.0569
chr1	9146822	9147207	C_peak_238	16.9971
chr1	9160818	9161214	C_peak_239	225.875
chr1	9170728	9171032	C_peak_240	28.5353
chr1	9175124	9175366	C_peak_241	9.14065
chr1	9190094	9190439	C_peak_242	65.9746
chr1	9203421	9203747	C_peak_243	48.9053
chr1	9223928	9224565	C_peak_244	309.645
chr1	9253210	9253767	C_peak_245	246.274
chr1	9256153	9256708	C_peak_246	644.562
chr1	9261497	9261717	C_peak_247	10.113
chr1	9293405	9293785	C_peak_248	128.86
chr1	9302314	9302675	C_peak_249	123.97
chr1	9313575	9314063	C_peak_250	152.093
chr1	9336540	9336816	C_peak_251	26.988
chr1	9341285	9341713	C_peak_252	118.647
chr1	9349592	9350678	C_peak_253	1931.49
chr1	9356936	9357294	C_peak_254	36.9408
chr1	9363163	9363453	C_peak_255	12.8761
chr1	9372612	9372842	C_peak_256	8.72805
chr1	9375786	9376013	C_peak_257	9.76377
chr1	9381473	9381865	C_peak_258	61.5993
chr1	9391452	9392176	C_peak_259	42.3949
chr1	9470858	9471288	C_peak_260	42.3278
chr1	9473602	9474272	C_peak_261	67.2436
chr1	9475771	9475971	C_peak_262	14.0483
chr1	9488875	9489317	C_peak_263	25.224
chr1	9498526	9499125	C_peak_264	180.666
chr1	9503725	9503993	C_peak_265	16.3626
chr1	9504257	9504606	C_peak_266	49.9693
chr1	9509173	9509708	C_peak_267	327.624
chr1	9568174	9568374	C_peak_268	5.65834
chr1	9599178	9599574	C_peak_269	276.476
chr1	9614028	9614237	C_peak_270	9.4095
chr1	9621506	9621779	C_peak_271	18.8643
chr1	9630744	9631520	C_peak_272	17.3511
chr1	9675977	9676177	C_peak_273	10.216
chr1	9704714	9705092	C_peak_274	45.1223
chr1	9718259	9718538	C_peak_275	22.582
chr1	9719205	9719867	C_peak_276	1796.14
chr1	9727319	9727663	C_peak_277	39.1248
chr1	9745986	9746207	C_peak_278	10.8259
chr1	9765378	9765772	C_peak_279	47.2369
chr1	9779227	9779685	C_peak_280	144.147
chr1	9806305	9806759	C_peak_281	45.5548
chr1	9806987	9807198	C_peak_282	7.24467
chr1	9819639	9819901	C_peak_283	13.0435
chr1	9826766	9827140	C_peak_284	36.1318
chr1	9836172	9836706	C_peak_285	381.518
chr1	9858308	9859017	C_peak_286	985.311
chr1	9876374	9876609	C_peak_287	25.5276
chr1	9912419	9912914	C_peak_288	405.608
chr1	10010967	10011323	C_peak_289	37.395
chr1	10018910	10019218	C_peak_290	28.4705
chr1	10093630	10093985	C_peak_291	31.1046
chr1	10115675	10116341	C_peak_292	542.099
chr1	10127115	10127488	C_peak_293	103.636
chr1	10134943	10135218	C_peak_294	25.1081
chr1	10143236	10143437	C_peak_295	11.1622
chr1	10183302	10183605	C_peak_296	11.3188
chr1	10255679	10256064	C_peak_297	230.935
chr1	10271497	10271967	C_peak_298	148.627
chr1	10273799	10274129	C_peak_299	34.4428
chr1	10290740	10291064	C_peak_300	29.4159
chr1	10296930	10297130	C_peak_301	16.4373
chr1	10299784	10299988	C_peak_302	11.8812
chr1	10311384	10312178	C_peak_303	18.6553
chr1	10312550	10312805	C_peak_304	19.0571
chr1	10313804	10314522	C_peak_305	232.941
chr1	10333540	10334016	C_peak_306	18.2088
chr1	10344501	10344904	C_peak_307	235.369
chr1	10434451	10434794	C_peak_308	23.4232
chr1	10438402	10438769	C_peak_309	10.6834
chr1	10447677	10448646	C_peak_310	71.8842
chr1	10460498	10461028	C_peak_311	836.52
chr1	10519253	10519703	C_peak_312	47.6925
chr1	10567540	10567951	C_peak_313	367.474
chr1	10570582	10571281	C_peak_314	93.7182
chr1	10597487	10597843	C_peak_315	57.5738
chr1	10659687	10659935	C_peak_316	14.8335
chr1	10671277	10671477	C_peak_317	3.86784
chr1	10694643	10694865	C_peak_318	15.5674
chr1	10695655	10695963	C_peak_319	51.3491
chr1	10704669	10704982	C_peak_320	11.8619
chr1	10706454	10706746	C_peak_321	21.1484
chr1	10790999	10791655	C_peak_322	314.313
chr1	11025659	11026009	C_peak_323	39.3485
chr1	11046271	11046502	C_peak_324	13.6171
chr1	11111327	11111655	C_peak_325	28.1921
chr1	11111853	11112234	C_peak_326	65.6375
chr1	11121334	11121584	C_peak_327	17.0596
chr1	11218702	11219323	C_peak_328	379.551
chr1	11236301	11236509	C_peak_329	8.72805
chr1	11239894	11240130	C_peak_330	13.5732
chr1	11242022	11242425	C_peak_331	140.202
chr1	11508444	11508693	C_peak_332	11.8812
chr1	11526356	11526556	C_peak_333	8.49836
chr1	11593184	11593555	C_peak_334	33.7587
chr1	11654314	11654539	C_peak_335	9.14065
chr1	11747076	11747312	C_peak_336	13.7647
chr1	11766869	11767112	C_peak_337	20.1382
chr1	11788254	11788595	C_peak_338	33.9388
chr1	11789934	11790769	C_peak_339	45.5548
chr1	11795737	11795975	C_peak_340	17.1122
chr1	11796569	11797497	C_peak_341	1022.7
chr1	11830068	11830422	C_peak_342	22.1147
chr1	11882208	11882482	C_peak_343	30.8968
chr1	11953355	11953609	C_peak_344	11.7653
chr1	11967732	11968675	C_peak_345	54.3287
chr1	11990627	11991013	C_peak_346	27.5338
chr1	11998783	11999081	C_peak_347	21.032
chr1	12019082	12019502	C_peak_348	99.3341
chr1	12039183	12039383	C_peak_349	9.41132
chr1	12079333	12079585	C_peak_350	19.9173
chr1	12093700	12093904	C_peak_351	8.05757
chr1	12127623	12128074	C_peak_352	41.3543
chr1	12134756	12135549	C_peak_353	35.4739
chr1	12155165	12155369	C_peak_354	10.4163
chr1	12155821	12156217	C_peak_355	93.5669
chr1	12157475	12157733	C_peak_356	12.9087
chr1	12197308	12197601	C_peak_357	29.1229
chr1	12203591	12204288	C_peak_358	370.744
chr1	12213375	12213575	C_peak_359	5.48392
chr1	12238079	12238533	C_peak_360	339.711
chr1	12240389	12240712	C_peak_361	52.0639
chr1	12244232	12244639	C_peak_362	161.697
chr1	12245173	12245376	C_peak_363	13.7024
chr1	12273896	12274096	C_peak_364	7.84778
chr1	12291366	12291570	C_peak_365	16.9971
chr1	12315666	12316075	C_peak_366	91.042
chr1	12354209	12354532	C_peak_367	41.4663
chr1	12356821	12357100	C_peak_368	22.0945
chr1	12376451	12376752	C_peak_369	24.318
chr1	12431162	12431618	C_peak_370	113.821
chr1	12466748	12467123	C_peak_371	93.5138
chr1	12484316	12484609	C_peak_372	20.1382
chr1	12517782	12518012	C_peak_373	12.0837
chr1	12540740	12541058	C_peak_374	18.6655
chr1	12559977	12560477	C_peak_375	24.1369
chr1	12571113	12571406	C_peak_376	10.9847
chr1	12588385	12588608	C_peak_377	16.2023
chr1	12599968	12600372	C_peak_378	148.336
chr1	12615763	12616094	C_peak_379	35.3504
chr1	12616429	12616803	C_peak_380	47.6925
chr1	12617270	12617660	C_peak_381	117.657
chr1	12633629	12633929	C_peak_382	13.0435
chr1	12635629	12635978	C_peak_383	34.8524
chr1	12640149	12640920	C_peak_384	56.4016
chr1	12647043	12647336	C_peak_385	24.1369
chr1	12653591	12654000	C_peak_386	146.704
chr1	12655822	12656426	C_peak_387	640.847
chr1	12664361	12664745	C_peak_388	77.2266
chr1	12670531	12670965	C_peak_389	153.946
chr1	12753270	12753571	C_peak_390	24.1107
chr1	12769008	12769534	C_peak_391	55.0643
chr1	13788397	13788925	C_peak_392	428.976
chr1	13876149	13876427	C_peak_393	15.2963
chr1	13877163	13877742	C_peak_394	203.837
chr1	13911047	13911494	C_peak_395	356.469
chr1	13916962	13917374	C_peak_396	236.964
chr1	13919951	13920738	C_peak_397	487.793
chr1	13923601	13924005	C_peak_398	70.8806
chr1	13925813	13926107	C_peak_399	29.8947
chr1	13926696	13927059	C_peak_400	54.771
chr1	13927277	13927589	C_peak_401	32.6108
chr1	13931602	13932173	C_peak_402	359.585
chr1	13933465	13933764	C_peak_403	51.6653
chr1	13942708	13943028	C_peak_404	42.9005
chr1	13943457	13944048	C_peak_405	540.445
chr1	13946377	13946729	C_peak_406	38.8983
chr1	13969566	13969814	C_peak_407	15.4109
chr1	13977658	13978283	C_peak_408	478.957
chr1	13979000	13979274	C_peak_409	18.6553
chr1	13989000	13989315	C_peak_410	24.5102
chr1	13990467	13990934	C_peak_411	41.3296
chr1	14033798	14034043	C_peak_412	11.8812
chr1	14050335	14050648	C_peak_413	53.4202
chr1	14091119	14091334	C_peak_414	9.7105
chr1	14093409	14093641	C_peak_415	12.9104
chr1	14108572	14109062	C_peak_416	76.5616
chr1	14109536	14109754	C_peak_417	15.8846
chr1	14135277	14135724	C_peak_418	150.843
chr1	14212163	14212369	C_peak_419	11.8812
chr1	14381581	14382448	C_peak_420	503.844
chr1	14447357	14447774	C_peak_421	133.649
chr1	14463978	14464247	C_peak_422	24.9314
chr1	14487083	14487561	C_peak_423	32.3011
chr1	14574238	14574461	C_peak_424	18.2088
chr1	14581497	14581698	C_peak_425	11.7374
chr1	14623209	14623480	C_peak_426	11.1622
chr1	14627916	14628264	C_peak_427	32.7323
chr1	14631165	14631379	C_peak_428	10.216
chr1	14641118	14641356	C_peak_429	11.7653
chr1	14666763	14667166	C_peak_430	72.8191
chr1	14688745	14689068	C_peak_431	18.9952
chr1	14802732	14802942	C_peak_432	11.5513
chr1	14812808	14813674	C_peak_433	42.1615
chr1	14843562	14844394	C_peak_434	115.175
chr1	14848852	14849242	C_peak_435	88.6843
chr1	14869782	14870440	C_peak_436	1145.92
chr1	14887665	14887865	C_peak_437	10.216
chr1	14928700	14928904	C_peak_438	13.2332
chr1	15008343	15008754	C_peak_439	181.619
chr1	15058947	15059212	C_peak_440	14.2516
chr1	15068647	15069208	C_peak_441	729.003
chr1	15106733	15107274	C_peak_442	269.628
chr1	15116302	15116875	C_peak_443	661.019
chr1	15120593	15121122	C_peak_444	140.356
chr1	15152542	15153090	C_peak_445	131.578
chr1	15176678	15177092	C_peak_446	12.7417
chr1	15224575	15224798	C_peak_447	13.7024
chr1	15246306	15246583	C_peak_448	16.3303
chr1	15271943	15272310	C_peak_449	80.9956
chr1	15296632	15296904	C_peak_450	19.4995
chr1	15343584	15343970	C_peak_451	124.882
chr1	15354146	15354480	C_peak_452	50.5126
chr1	15354766	15355197	C_peak_453	36.1486
chr1	15481042	15481331	C_peak_454	15.4286
chr1	15484989	15485768	C_peak_455	851.594
chr1	15499083	15499535	C_peak_456	102.251
chr1	15527101	15527745	C_peak_457	15.8303
chr1	15537490	15537873	C_peak_458	162.193
chr1	15539768	15540047	C_peak_459	5.49707
chr1	15558233	15558575	C_peak_460	23.6629
chr1	15616829	15617192	C_peak_461	47.6939
chr1	15622177	15622455	C_peak_462	24.318
chr1	15631142	15631453	C_peak_463	45.1837
chr1	15631837	15632188	C_peak_464	57.594
chr1	15637994	15638281	C_peak_465	22.1147
chr1	15668556	15668802	C_peak_466	10.6834
chr1	15682728	15683051	C_peak_467	23.0338
chr1	15705939	15706504	C_peak_468	261.066
chr1	15738219	15738486	C_peak_469	21.1484
chr1	15754786	15755121	C_peak_470	34.7878
chr1	15756252	15756663	C_peak_471	111.464
chr1	15761210	15761644	C_peak_472	301.106
chr1	15780768	15781462	C_peak_473	104.974
chr1	15781894	15782647	C_peak_474	229.147
chr1	15790733	15791720	C_peak_475	147.815
chr1	15806495	15806766	C_peak_476	22.1147
chr1	15850104	15850464	C_peak_477	42.3278
chr1	15850589	15851827	C_peak_478	549.921
chr1	15866538	15867009	C_peak_479	277.815
chr1	15869957	15870501	C_peak_480	381.821
chr1	15870598	15870825	C_peak_481	10.162
chr1	15889459	15889718	C_peak_482	13.2937
chr1	15930180	15930608	C_peak_483	129.776
chr1	15943739	15943974	C_peak_484	12.9421
chr1	15945084	15945622	C_peak_485	541.861
chr1	15948429	15948806	C_peak_486	93.008
chr1	16006976	16007728	C_peak_487	909.99
chr1	16046101	16046624	C_peak_488	291.022
chr1	16086756	16087176	C_peak_489	93.9035
chr1	16111547	16111966	C_peak_490	208.643
chr1	16114507	16115217	C_peak_491	394.833
chr1	16121572	16121854	C_peak_492	21.9081
chr1	16123262	16123691	C_peak_493	77.1515
chr1	16124987	16125422	C_peak_494	45.4215
chr1	16125530	16125933	C_peak_495	190.966
chr1	16127728	16128130	C_peak_496	64.6079
chr1	16146920	16147274	C_peak_497	73.856
chr1	16160747	16161015	C_peak_498	34.783
chr1	16162218	16162483	C_peak_499	12.7426
chr1	16173204	16173747	C_peak_500	15.0436
chr1	16175665	16175953	C_peak_501	33.4581
chr1	16193293	16193748	C_peak_502	138.603
chr1	16212142	16212650	C_peak_503	459.264
chr1	16245952	16246242	C_peak_504	6.63985
chr1	16276122	16276610	C_peak_505	465.523
chr1	16282885	16283203	C_peak_506	31.4979
chr1	16290356	16290713	C_peak_507	70.8806
chr1	16291809	16292427	C_peak_508	50.6757
chr1	16292677	16292896	C_peak_509	6.76519
chr1	16309468	16309682	C_peak_510	11.8812
chr1	16312200	16312770	C_peak_511	78.5055
chr1	16339190	16339555	C_peak_512	91.2897
chr1	16345360	16345595	C_peak_513	13.0435
chr1	16428110	16428511	C_peak_514	95.0694
chr1	16449346	16449895	C_peak_515	492.12
chr1	16480941	16481420	C_peak_516	254.908
chr1	16483405	16483708	C_peak_517	31.3326
chr1	16484105	16484375	C_peak_518	18.3322
chr1	16490752	16491161	C_peak_519	26.5529
chr1	16509571	16510114	C_peak_520	394.92
chr1	16532808	16533268	C_peak_521	373.468
chr1	16536667	16536867	C_peak_522	12.3545
chr1	16575334	16575575	C_peak_523	19.1147
chr1	16576321	16576795	C_peak_524	402.913
chr1	16612532	16612968	C_peak_525	74.6141
chr1	16629601	16629985	C_peak_526	85.402
chr1	16645075	16645419	C_peak_527	51.7818
chr1	16675019	16675648	C_peak_528	30.2465
chr1	16677538	16677805	C_peak_529	17.3191
chr1	16678982	16679238	C_peak_530	19.9922
chr1	16689747	16690244	C_peak_531	472.811
chr1	16691052	16692021	C_peak_532	86.0555
chr1	16693526	16693779	C_peak_533	16.9911
chr1	16694866	16695343	C_peak_534	10.9411
chr1	16720248	16720570	C_peak_535	21.9538
chr1	16765478	16765777	C_peak_536	24.8559
chr1	16840206	16840781	C_peak_537	68.9501
chr1	16949512	16949758	C_peak_538	19.7008
chr1	16993205	16993463	C_peak_539	14.6859
chr1	16993572	16993797	C_peak_540	12.2673
chr1	17035660	17035930	C_peak_541	24.4809
chr1	17066663	17067538	C_peak_542	10.7614
chr1	17097257	17097652	C_peak_543	67.0196
chr1	17107437	17107938	C_peak_544	432.763
chr1	17201728	17202119	C_peak_545	40.5881
chr1	17215913	17216423	C_peak_546	646.492
chr1	17222247	17223138	C_peak_547	34.008
chr1	17229483	17230025	C_peak_548	97.1443
chr1	17231271	17231571	C_peak_549	23.2604
chr1	17278236	17278696	C_peak_550	442.361
chr1	17293527	17293804	C_peak_551	12.896
chr1	17307932	17308241	C_peak_552	31.3197
chr1	17330182	17330834	C_peak_553	353.043
chr1	17336738	17336952	C_peak_554	11.5513
chr1	17342304	17342576	C_peak_555	22.1684
chr1	17367318	17367754	C_peak_556	117.878
chr1	17380598	17380820	C_peak_557	9.27832
chr1	17452100	17452479	C_peak_558	43.4623
chr1	17454467	17454892	C_peak_559	34.0249
chr1	17466706	17467395	C_peak_560	65.0605
chr1	17518882	17519280	C_peak_561	127.66
chr1	17526948	17527508	C_peak_562	19.1673
chr1	17558719	17558928	C_peak_563	7.7414
chr1	17585555	17585862	C_peak_564	9.4643
chr1	17613861	17614364	C_peak_565	439.216
chr1	17750124	17750455	C_peak_566	32.3011
chr1	17767851	17768391	C_peak_567	223.37
chr1	17773902	17774211	C_peak_568	20.1382
chr1	17802146	17802566	C_peak_569	232.337
chr1	17865326	17865600	C_peak_570	16.2023
chr1	17871831	17872204	C_peak_571	17.4746
chr1	17878092	17878424	C_peak_572	32.9164
chr1	17880588	17880809	C_peak_573	11.8619
chr1	17912725	17913179	C_peak_574	219.136
chr1	17920607	17921023	C_peak_575	40.3207
chr1	17921606	17921899	C_peak_576	14.9472
chr1	17956576	17956954	C_peak_577	87.7298
chr1	17962349	17962574	C_peak_578	15.3636
chr1	17967094	17967312	C_peak_579	12.896
chr1	18164156	18164533	C_peak_580	104.765
chr1	18192917	18193491	C_peak_581	1213.05
chr1	18201116	18201533	C_peak_582	69.2004
chr1	18201838	18202055	C_peak_583	8.96075
chr1	18229812	18230166	C_peak_584	30.3253
chr1	18262492	18262768	C_peak_585	22.1147
chr1	18284118	18284528	C_peak_586	51.7792
chr1	18311121	18311321	C_peak_587	6.63985
chr1	18399774	18400000	C_peak_588	12.7417
chr1	18439501	18439721	C_peak_589	11.8812
chr1	18448620	18448888	C_peak_590	16.1347
chr1	18461235	18461604	C_peak_591	143.533
chr1	18476533	18476804	C_peak_592	22.1147
chr1	18524211	18524711	C_peak_593	19.1204
chr1	18524914	18525325	C_peak_594	58.6934
chr1	18924026	18924305	C_peak_595	20.7307
chr1	19000500	19000779	C_peak_596	20.1785
chr1	19229110	19229339	C_peak_597	22.841
chr1	19248795	19249118	C_peak_598	36.4284
chr1	19281703	19281983	C_peak_599	20.8331
chr1	19337474	19337956	C_peak_600	326.756
chr1	19407963	19408323	C_peak_601	67.9246
chr1	19493694	19493956	C_peak_602	14.5231
chr1	19536567	19537147	C_peak_603	459.036
chr1	19567638	19568152	C_peak_604	361.112
chr1	19587040	19587456	C_peak_605	42.7211
chr1	19664629	19664874	C_peak_606	15.3579
chr1	19722311	19722560	C_peak_607	18.0638
chr1	19724097	19724310	C_peak_608	14.5903
chr1	19724892	19725335	C_peak_609	35.2634
chr1	19736343	19736599	C_peak_610	23.1103
chr1	19761513	19761949	C_peak_611	166.962
chr1	19762517	19762916	C_peak_612	100.92
chr1	19763161	19763532	C_peak_613	60.1857
chr1	19774853	19775263	C_peak_614	83.2976
chr1	19777025	19777808	C_peak_615	244.717
chr1	19778264	19778464	C_peak_616	12.2897
chr1	19786174	19786642	C_peak_617	42.3949
chr1	19814670	19815157	C_peak_618	41.4074
chr1	19831549	19832003	C_peak_619	17.821
chr1	19852543	19852887	C_peak_620	29.8549
chr1	19884269	19885168	C_peak_621	319.04
chr1	19896273	19896819	C_peak_622	154.656
chr1	19932455	19932681	C_peak_623	11.3773
chr1	19966468	19966835	C_peak_624	77.2529
chr1	20003022	20003548	C_peak_625	60.7909
chr1	20008748	20009065	C_peak_626	29.4051
chr1	20155080	20155360	C_peak_627	23.6493
chr1	20190332	20190653	C_peak_628	34.8749
chr1	20263704	20264048	C_peak_629	60.6928
chr1	20275372	20275684	C_peak_630	17.0596
chr1	20296983	20297400	C_peak_631	22.9781
chr1	20306215	20306416	C_peak_632	8.0777
chr1	20314964	20315166	C_peak_633	9.76383
chr1	20334885	20335198	C_peak_634	46.276
chr1	20390521	20391016	C_peak_635	12.896
chr1	20420402	20420758	C_peak_636	38.2738
chr1	20422527	20422890	C_peak_637	33.5605
chr1	20429333	20429737	C_peak_638	189.192
chr1	20479992	20480400	C_peak_639	227.496
chr1	20501874	20502087	C_peak_640	13.6171
chr1	20518952	20519272	C_peak_641	21.5173
chr1	20534141	20534459	C_peak_642	31.2785
chr1	20559082	20559478	C_peak_643	70.303
chr1	20582101	20582371	C_peak_644	21.1187
chr1	20606897	20607145	C_peak_645	18.2088
chr1	20608450	20608734	C_peak_646	17.077
chr1	20776280	20776481	C_peak_647	6.36528
chr1	20800965	20801231	C_peak_648	16.0706
chr1	20809592	20809988	C_peak_649	162.279
chr1	20821526	20821924	C_peak_650	20.3531
chr1	20902666	20903134	C_peak_651	33.7961
chr1	20916094	20916430	C_peak_652	29.4159
chr1	20916707	20917309	C_peak_653	677.638
chr1	20918375	20918717	C_peak_654	46.0648
chr1	20929521	20929746	C_peak_655	16.5177
chr1	20930323	20931391	C_peak_656	230.592
chr1	21041560	21041827	C_peak_657	30.47
chr1	21059612	21059823	C_peak_658	9.82823
chr1	21065605	21066163	C_peak_659	88.9979
chr1	21114379	21114764	C_peak_660	40.3207
chr1	21178387	21178602	C_peak_661	9.81262
chr1	21199802	21200208	C_peak_662	103.799
chr1	21211087	21211419	C_peak_663	25.5372
chr1	21217616	21217996	C_peak_664	84.7777
chr1	21223345	21223653	C_peak_665	21.5173
chr1	21274608	21274917	C_peak_666	10.893
chr1	21300763	21300963	C_peak_667	9.76377
chr1	21319100	21319460	C_peak_668	127.718
chr1	21369665	21370183	C_peak_669	102.314
chr1	21371701	21372329	C_peak_670	19.9084
chr1	21396063	21396521	C_peak_671	83.491
chr1	21403684	21404039	C_peak_672	56.9474
chr1	21417543	21417925	C_peak_673	33.2306
chr1	21425639	21425860	C_peak_674	15.0407
chr1	21439421	21439743	C_peak_675	37.1338
chr1	21449892	21450161	C_peak_676	18.2088
chr1	21451368	21451796	C_peak_677	22.3572
chr1	21476460	21477013	C_peak_678	168.833
chr1	21477327	21477742	C_peak_679	51.4956
chr1	21501135	21501426	C_peak_680	24.4331
chr1	21501571	21501775	C_peak_681	7.15178
chr1	21521432	21521707	C_peak_682	13.2937
chr1	21527303	21527565	C_peak_683	13.7024
chr1	21528218	21528469	C_peak_684	15.531
chr1	21561300	21561541	C_peak_685	16.6245
chr1	21575439	21575752	C_peak_686	14.6411
chr1	21588378	21588608	C_peak_687	26.1203
chr1	21607475	21607811	C_peak_688	32.3758
chr1	21616880	21617157	C_peak_689	13.707
chr1	21637568	21637945	C_peak_690	22.7972
chr1	21643763	21644231	C_peak_691	425.889
chr1	21651270	21651786	C_peak_692	211.624
chr1	21664605	21665145	C_peak_693	76.2745
chr1	21778489	21778733	C_peak_694	11.8619
chr1	21838551	21838779	C_peak_695	9.76377
chr1	21872556	21872772	C_peak_696	17.6803
chr1	21879178	21879574	C_peak_697	74.9728
chr1	22007605	22007843	C_peak_698	13.4002
chr1	22032917	22033214	C_peak_699	18.2972
chr1	22093571	22093900	C_peak_700	52.9995
chr1	22094744	22095181	C_peak_701	78.3486
chr1	22098222	22098484	C_peak_702	17.0596
chr1	22188547	22189036	C_peak_703	28.9085
chr1	22218268	22218609	C_peak_704	35.255
chr1	22232468	22233423	C_peak_705	895.245
chr1	22243010	22243239	C_peak_706	12.9879
chr1	22257678	22257878	C_peak_707	8.7832
chr1	22258546	22259074	C_peak_708	458.447
chr1	22266336	22266696	C_peak_709	6.10256
chr1	22292606	22293109	C_peak_710	233.934
chr1	22345633	22345894	C_peak_711	17.3511
chr1	22350984	22351353	C_peak_712	75.3963
chr1	22352363	22352635	C_peak_713	17.2618
chr1	22371541	22371894	C_peak_714	17.0596
chr1	22379853	22380280	C_peak_715	94.9314
chr1	22380890	22381204	C_peak_716	7.1085
chr1	22398123	22398338	C_peak_717	12.9087
chr1	22463935	22464279	C_peak_718	30.4641
chr1	22482082	22482316	C_peak_719	15.4109
chr1	22505911	22506289	C_peak_720	72.2382
chr1	22511731	22512048	C_peak_721	16.3303
chr1	22556049	22556435	C_peak_722	128.267
chr1	22715193	22715512	C_peak_723	37.5587
chr1	22725260	22725933	C_peak_724	61.7233
chr1	22733607	22733941	C_peak_725	16.7886
chr1	22737252	22737887	C_peak_726	925.347
chr1	22764077	22764465	C_peak_727	51.3491
chr1	22778928	22779178	C_peak_728	10.8259
chr1	22910679	22911102	C_peak_729	66.5523
chr1	23036795	23037128	C_peak_730	36.254
chr1	23060821	23061134	C_peak_731	24.7726
chr1	23072528	23072908	C_peak_732	124.955
chr1	23116183	23116420	C_peak_733	13.8079
chr1	23127307	23127556	C_peak_734	20.9652
chr1	23134862	23135615	C_peak_735	128.49
chr1	23146997	23147281	C_peak_736	17.9287
chr1	23155094	23155434	C_peak_737	59.8679
chr1	23160956	23161156	C_peak_738	11.5513
chr1	23188348	23188670	C_peak_739	34.0249
chr1	23212718	23213158	C_peak_740	251.158
chr1	23215200	23215536	C_peak_741	27.1709
chr1	23246204	23246479	C_peak_742	12.0569
chr1	23259437	23259715	C_peak_743	29.1823
chr1	23306461	23306680	C_peak_744	13.4576
chr1	23388029	23388361	C_peak_745	14.5231
chr1	23426499	23427172	C_peak_746	901.49
chr1	23427695	23428178	C_peak_747	37.3448
chr1	23428893	23429321	C_peak_748	166.78
chr1	23446440	23446640	C_peak_749	7.84778
chr1	23489896	23490317	C_peak_750	189.895
chr1	23493957	23494336	C_peak_751	51.5853
chr1	23496254	23496537	C_peak_752	25.7622
chr1	23503594	23503956	C_peak_753	46.7592
chr1	23515464	23515978	C_peak_754	518.637
chr1	23521600	23522191	C_peak_755	144.473
chr1	23523285	23523749	C_peak_756	20.5078
chr1	23524056	23524291	C_peak_757	10.0958
chr1	23524729	23525109	C_peak_758	34.6328
chr1	23565671	23565920	C_peak_759	15.4109
chr1	23609468	23609890	C_peak_760	51.7792
chr1	23610445	23610733	C_peak_761	25.6839
chr1	23657375	23658040	C_peak_762	42.4629
chr1	23668390	23669130	C_peak_763	64.6542
chr1	23695243	23695598	C_peak_764	67.6329
chr1	23720931	23721390	C_peak_765	11.3234
chr1	23726890	23727145	C_peak_766	28.5655
chr1	23748222	23748547	C_peak_767	19.7008
chr1	23762610	23762878	C_peak_768	8.72805
chr1	23766892	23767176	C_peak_769	24.4792
chr1	23770576	23771115	C_peak_770	586.958
chr1	23772297	23772579	C_peak_771	19.4209
chr1	23779982	23780310	C_peak_772	19.1673
chr1	23801962	23802537	C_peak_773	84.6534
chr1	23857663	23858130	C_peak_774	348.032
chr1	23868098	23868385	C_peak_775	26.2354
chr1	23870581	23870839	C_peak_776	12.0569
chr1	23885975	23886175	C_peak_777	9.94187
chr1	23886440	23886991	C_peak_778	17.8673
chr1	23889021	23889221	C_peak_779	7.86058
chr1	23903821	23904286	C_peak_780	15.3814
chr1	23911979	23912634	C_peak_781	1045.99
chr1	23913039	23913556	C_peak_782	144.171
chr1	23927280	23927758	C_peak_783	21.6427
chr1	23928006	23928262	C_peak_784	22.9781
chr1	23963824	23964217	C_peak_785	140.915
chr1	24024216	24024462	C_peak_786	17.0596
chr1	24028537	24028814	C_peak_787	29.594
chr1	24053792	24054251	C_peak_788	228.309
chr1	24069033	24069366	C_peak_789	60.0189
chr1	24104286	24104644	C_peak_790	54.3823
chr1	24106550	24107023	C_peak_791	42.3278
chr1	24127927	24128299	C_peak_792	52.9372
chr1	24165077	24165462	C_peak_793	84.0529
chr1	24223652	24223859	C_peak_794	6.14408
chr1	24224154	24224539	C_peak_795	112.946
chr1	24257221	24257959	C_peak_796	246.073
chr1	24281715	24281990	C_peak_797	28.3157
chr1	24289539	24289768	C_peak_798	11.8812
chr1	24291324	24291579	C_peak_799	29.2646
chr1	24345409	24345704	C_peak_800	22.6016
chr1	24369125	24369412	C_peak_801	26.8289
chr1	24372188	24373960	C_peak_802	64.6079
chr1	24378124	24378364	C_peak_803	14.5085
chr1	24393849	24394183	C_peak_804	52.1074
chr1	24446401	24447065	C_peak_805	65.7672
chr1	24462744	24462944	C_peak_806	4.42634
chr1	24465412	24465668	C_peak_807	26.2586
chr1	24468116	24468444	C_peak_808	68.4176
chr1	24516790	24517182	C_peak_809	34.5582
chr1	24592913	24593290	C_peak_810	49.8545
chr1	24603364	24603621	C_peak_811	6.05274
chr1	24610396	24610691	C_peak_812	30.4301
chr1	24620617	24621668	C_peak_813	705.254
chr1	24626287	24626533	C_peak_814	15.4109
chr1	24656716	24656999	C_peak_815	16.3303
chr1	24691739	24692037	C_peak_816	22.4412
chr1	24706432	24706822	C_peak_817	172.265
chr1	24710710	24710998	C_peak_818	15.2404
chr1	24712034	24712464	C_peak_819	62.1524
chr1	24717980	24718197	C_peak_820	11.5987
chr1	24720412	24720775	C_peak_821	59.0658
chr1	24733248	24733625	C_peak_822	63.4959
chr1	24735986	24736344	C_peak_823	45.667
chr1	24740208	24740797	C_peak_824	106.382
chr1	24743628	24743956	C_peak_825	17.0783
chr1	24747008	24747482	C_peak_826	288.947
chr1	24828421	24828659	C_peak_827	14.7929
chr1	24862261	24862461	C_peak_828	10.4163
chr1	24878699	24878933	C_peak_829	12.2897
chr1	24947669	24947875	C_peak_830	11.0421
chr1	24969204	24969514	C_peak_831	19.615
chr1	25020437	25020637	C_peak_832	8.36388
chr1	25045338	25045731	C_peak_833	151.842
chr1	25054047	25054393	C_peak_834	55.4792
chr1	25072549	25072997	C_peak_835	420.482
chr1	25073113	25073453	C_peak_836	26.0956
chr1	25073810	25074171	C_peak_837	49.6648
chr1	25095507	25095708	C_peak_838	14.7119
chr1	25096757	25097054	C_peak_839	22.7972
chr1	25112683	25113092	C_peak_840	98.6531
chr1	25150037	25150299	C_peak_841	14.9472
chr1	25190299	25190539	C_peak_842	13.6171
chr1	25207565	25207858	C_peak_843	21.1209
chr1	25218931	25219240	C_peak_844	22.1147
chr1	25293152	25293545	C_peak_845	167.01
chr1	25558973	25559303	C_peak_846	37.1556
chr1	25559614	25559836	C_peak_847	13.0435
chr1	25571745	25571987	C_peak_848	26.9994
chr1	25573850	25574303	C_peak_849	557.218
chr1	25586412	25586709	C_peak_850	13.47
chr1	25635298	25635922	C_peak_851	254.087
chr1	25650875	25651787	C_peak_852	386.402
chr1	25656453	25656948	C_peak_853	156.791
chr1	25670379	25670865	C_peak_854	59.0928
chr1	25678678	25679147	C_peak_855	377.155
chr1	25683422	25683783	C_peak_856	7.24467
chr1	25692649	25693461	C_peak_857	389.949
chr1	25696180	25696454	C_peak_858	26.4583
chr1	25709483	25710146	C_peak_859	395.395
chr1	25719408	25719647	C_peak_860	21.1443
chr1	25756548	25757040	C_peak_861	72.1499
chr1	25761965	25762281	C_peak_862	29.7798
chr1	25827619	25828105	C_peak_863	312.171
chr1	25860277	25860592	C_peak_864	36.3519
chr1	25876751	25877033	C_peak_865	17.514
chr1	25891812	25892025	C_peak_866	12.2208
chr1	25893638	25893933	C_peak_867	26.57
chr1	25894421	25894719	C_peak_868	10.5437
chr1	25910176	25910490	C_peak_869	20.1382
chr1	25923141	25923525	C_peak_870	77.1558
chr1	25936489	25936813	C_peak_871	55.3608
chr1	25968284	25968748	C_peak_872	225.055
chr1	26021288	26021997	C_peak_873	854.289
chr1	26026733	26026966	C_peak_874	7.67492
chr1	26034834	26035079	C_peak_875	8.73141
chr1	26120085	26120413	C_peak_876	36.3519
chr1	26120796	26121062	C_peak_877	14.8427
chr1	26121706	26122046	C_peak_878	39.3485
chr1	26149334	26149587	C_peak_879	16.6927
chr1	26218561	26219226	C_peak_880	1001.86
chr1	26219344	26219705	C_peak_881	82.5254
chr1	26231428	26231810	C_peak_882	26.5529
chr1	26248313	26248630	C_peak_883	21.6427
chr1	26280118	26280459	C_peak_884	32.6509
chr1	26323488	26323967	C_peak_885	164.775
chr1	26324463	26324894	C_peak_886	431.983
chr1	26339000	26339270	C_peak_887	28.7518
chr1	26341821	26342321	C_peak_888	685.428
chr1	26361835	26362097	C_peak_889	39.1035
chr1	26407045	26407257	C_peak_890	9.0795
chr1	26422760	26423028	C_peak_891	9.41132
chr1	26448946	26449275	C_peak_892	37.7227
chr1	26453146	26453414	C_peak_893	17.21
chr1	26601644	26601875	C_peak_894	7.99771
chr1	26605326	26605687	C_peak_895	31.3197
chr1	26607666	26608025	C_peak_896	58.6776
chr1	26610749	26611214	C_peak_897	104.962
chr1	26633415	26633756	C_peak_898	36.254
chr1	26658130	26658528	C_peak_899	111.629
chr1	26662248	26662660	C_peak_900	47.4029
chr1	26675697	26676299	C_peak_901	15.5313
chr1	26704459	26704929	C_peak_902	411.363
chr1	26712120	26712558	C_peak_903	581.691
chr1	26713906	26714247	C_peak_904	34.7285
chr1	26715389	26715645	C_peak_905	15.2584
chr1	26798508	26798838	C_peak_906	36.8446
chr1	26799506	26799901	C_peak_907	96.0739
chr1	26807501	26807859	C_peak_908	21.1484
chr1	26868627	26869118	C_peak_909	71.3822
chr1	26909285	26909658	C_peak_910	68.0688
chr1	26933656	26934091	C_peak_911	218.811
chr1	26946125	26946525	C_peak_912	177.863
chr1	26965908	26966201	C_peak_913	21.8033
chr1	27018869	27019122	C_peak_914	5.61337
chr1	27024677	27024966	C_peak_915	21.1187
chr1	27030019	27030253	C_peak_916	11.3234
chr1	27060429	27060902	C_peak_917	78.0255
chr1	27092204	27092478	C_peak_918	12.1823
chr1	27115707	27115939	C_peak_919	12.7845
chr1	27135526	27135791	C_peak_920	15.6807
chr1	27152002	27152478	C_peak_921	21.9538
chr1	27158317	27158568	C_peak_922	17.3228
chr1	27171044	27171700	C_peak_923	274.627
chr1	27204469	27204736	C_peak_924	15.7707
chr1	27226855	27227166	C_peak_925	37.006
chr1	27288360	27288802	C_peak_926	252.053
chr1	27326220	27326475	C_peak_927	4.38781
chr1	27332073	27332386	C_peak_928	13.0524
chr1	27334668	27335061	C_peak_929	134.11
chr1	27337412	27337791	C_peak_930	66.1568
chr1	27365592	27365876	C_peak_931	15.3579
chr1	27388584	27388795	C_peak_932	11.7374
chr1	27417497	27417751	C_peak_933	20.2998
chr1	27421915	27422406	C_peak_934	48.4023
chr1	27423910	27424411	C_peak_935	913.405
chr1	27425343	27425712	C_peak_936	56.9707
chr1	27431717	27432021	C_peak_937	30.8886
chr1	27438175	27438989	C_peak_938	504.794
chr1	27443200	27443424	C_peak_939	14.0359
chr1	27445811	27446713	C_peak_940	211.146
chr1	27451662	27452242	C_peak_941	8.36388
chr1	27477779	27478029	C_peak_942	15.0407
chr1	27481645	27482302	C_peak_943	1146.66
chr1	27505951	27506186	C_peak_944	13.7024
chr1	27518516	27519370	C_peak_945	28.5655
chr1	27530488	27530839	C_peak_946	49.4889
chr1	27562420	27562620	C_peak_947	12.4102
chr1	27566784	27567371	C_peak_948	154.007
chr1	27583578	27584126	C_peak_949	138.924
chr1	27602094	27602581	C_peak_950	115.51
chr1	27602996	27603220	C_peak_951	18.5561
chr1	27613477	27613912	C_peak_952	17.9287
chr1	27648551	27649021	C_peak_953	495.382
chr1	27691597	27691911	C_peak_954	31.3326
chr1	27694650	27695004	C_peak_955	34.8687
chr1	27695240	27695465	C_peak_956	14.373
chr1	27744873	27745292	C_peak_957	184.795
chr1	27756052	27756345	C_peak_958	10.2144
chr1	27794786	27795012	C_peak_959	7.84778
chr1	27816593	27817004	C_peak_960	40.567
chr1	27824318	27824554	C_peak_961	7.09786
chr1	27857407	27857670	C_peak_962	32.8858
chr1	27871346	27871590	C_peak_963	19.7464
chr1	27883867	27884249	C_peak_964	52.8023
chr1	27915329	27915563	C_peak_965	18.4792
chr1	27952596	27952852	C_peak_966	14.5231
chr1	27977162	27977389	C_peak_967	8.8399
chr1	27986523	27986858	C_peak_968	86.7441
chr1	27994142	27994498	C_peak_969	34.0249
chr1	27997781	27998079	C_peak_970	21.1187
chr1	28016338	28016777	C_peak_971	9.8027
chr1	28060394	28060671	C_peak_972	13.6171
chr1	28107480	28107817	C_peak_973	48.6916
chr1	28189651	28190140	C_peak_974	547.17
chr1	28201689	28202297	C_peak_975	36.2039
chr1	28212272	28212556	C_peak_976	30.6317
chr1	28213402	28213705	C_peak_977	35.7615
chr1	28217102	28217458	C_peak_978	77.4819
chr1	28228574	28228807	C_peak_979	15.5674
chr1	28230739	28231578	C_peak_980	1423.05
chr1	28260337	28260729	C_peak_981	225.467
chr1	28285989	28286345	C_peak_982	21.3892
chr1	28295236	28295617	C_peak_983	106.395
chr1	28306050	28306411	C_peak_984	60.1857
chr1	28424865	28425164	C_peak_985	11.8619
chr1	28441847	28442185	C_peak_986	41.4073
chr1	28449889	28450493	C_peak_987	88.9979
chr1	28465816	28466204	C_peak_988	159.363
chr1	28501114	28501557	C_peak_989	20.9652
chr1	28504665	28505009	C_peak_990	88.5946
chr1	28561621	28562113	C_peak_991	334.23
chr1	28572812	28573286	C_peak_992	323.146
chr1	28573714	28574133	C_peak_993	56.5825
chr1	28575930	28576272	C_peak_994	23.3746
chr1	28577267	28577620	C_peak_995	59.1052
chr1	28577770	28578539	C_peak_996	554.567
chr1	28585563	28586061	C_peak_997	360.385
chr1	28586446	28586721	C_peak_998	17.0783
chr1	28611377	28611796	C_peak_999	34.2625
chr1	28616769	28617101	C_peak_1000	61.384
chr1	28628119	28628430	C_peak_1001	23.871
chr1	28640494	28640905	C_peak_1002	181.493
chr1	28679803	28680164	C_peak_1003	22.1147
chr1	28680686	28681168	C_peak_1004	154.489
chr1	28692895	28693140	C_peak_1005	13.6171
chr1	28718407	28718961	C_peak_1006	297.094
chr1	28763865	28764123	C_peak_1007	8.36388
chr1	28764496	28764813	C_peak_1008	26.6044
chr1	28831525	28831805	C_peak_1009	22.6801
chr1	28835305	28836282	C_peak_1010	667.064
chr1	28842073	28842309	C_peak_1011	9.4643
chr1	28854360	28854615	C_peak_1012	16.2023
chr1	28865743	28866026	C_peak_1013	18.2814
chr1	28885952	28886457	C_peak_1014	34.8749
chr1	28899314	28900046	C_peak_1015	749.462
chr1	28902022	28902371	C_peak_1016	52.9304
chr1	28907947	28908252	C_peak_1017	17.9032
chr1	28970212	28970574	C_peak_1018	28.6551
chr1	28972627	28972906	C_peak_1019	23.1624
chr1	28975093	28975758	C_peak_1020	228.149
chr1	29002137	29002421	C_peak_1021	18.6553
chr1	29075401	29075828	C_peak_1022	135.177
chr1	29082190	29082528	C_peak_1023	74.8647
chr1	29112023	29112307	C_peak_1024	29.9471
chr1	29213139	29213550	C_peak_1025	136.42
chr1	29299072	29299309	C_peak_1026	7.66502
chr1	29300492	29300798	C_peak_1027	20.6037
chr1	29305541	29305938	C_peak_1028	34.8687
chr1	29307181	29307561	C_peak_1029	137.85
chr1	29307800	29308172	C_peak_1030	55.2506
chr1	29384834	29385180	C_peak_1031	44.8896
chr1	29473414	29473891	C_peak_1032	48.6604
chr1	29478519	29478778	C_peak_1033	18.6221
chr1	29504252	29504639	C_peak_1034	104.61
chr1	29505902	29506424	C_peak_1035	28.9446
chr1	29523303	29523663	C_peak_1036	30.2465
chr1	29527251	29527582	C_peak_1037	23.3746
chr1	29544847	29545103	C_peak_1038	16.4351
chr1	29564011	29564328	C_peak_1039	56.7181
chr1	29565736	29566046	C_peak_1040	51.1685
chr1	29572335	29572741	C_peak_1041	77.1275
chr1	29575717	29575960	C_peak_1042	9.8027
chr1	29580835	29581101	C_peak_1043	11.5513
chr1	29591522	29591822	C_peak_1044	29.778
chr1	29616795	29617340	C_peak_1045	10.8831
chr1	29618929	29619309	C_peak_1046	116.713
chr1	29665203	29665514	C_peak_1047	17.868
chr1	29685894	29686185	C_peak_1048	16.2023
chr1	29725086	29725671	C_peak_1049	279.159
chr1	29760390	29760607	C_peak_1050	10.216
chr1	29796033	29796292	C_peak_1051	19.1673
chr1	30042832	30043324	C_peak_1052	32.206
chr1	30091303	30091567	C_peak_1053	13.7647
chr1	30120396	30120795	C_peak_1054	71.8095
chr1	30265857	30266442	C_peak_1055	375.709
chr1	30531893	30532222	C_peak_1056	70.4637
chr1	30663867	30664377	C_peak_1057	244.808
chr1	30856030	30856371	C_peak_1058	13.7024
chr1	30995187	30995576	C_peak_1059	56.1018
chr1	30998983	30999227	C_peak_1060	17.3729
chr1	31143146	31143346	C_peak_1061	7.24467
chr1	31148578	31149025	C_peak_1062	285.143
chr1	31221559	31221976	C_peak_1063	90.7979
chr1	31229320	31230070	C_peak_1064	205.139
chr1	31237308	31237631	C_peak_1065	55.4764
chr1	31263814	31264045	C_peak_1066	6.66313
chr1	31289608	31289879	C_peak_1067	11.1751
chr1	31291264	31291694	C_peak_1068	262.349
chr1	31296084	31296299	C_peak_1069	16.9774
chr1	31297262	31297595	C_peak_1070	19.7464
chr1	31331772	31332033	C_peak_1071	12.4102
chr1	31350316	31350756	C_peak_1072	129.49
chr1	31360394	31360838	C_peak_1073	255.656
chr1	31385724	31386173	C_peak_1074	85.342
chr1	31428415	31428859	C_peak_1075	43.8977
chr1	31436050	31436282	C_peak_1076	16.3734
chr1	31448100	31448407	C_peak_1077	50.1558
chr1	31463497	31463852	C_peak_1078	13.7647
chr1	31480211	31480513	C_peak_1079	27.209
chr1	31506419	31506669	C_peak_1080	16.904
chr1	31511007	31511653	C_peak_1081	194.828
chr1	31524541	31524917	C_peak_1082	51.0999
chr1	31575370	31575640	C_peak_1083	19.1673
chr1	31582014	31582238	C_peak_1084	8.61974
chr1	31583912	31584535	C_peak_1085	851.594
chr1	31595740	31596054	C_peak_1086	37.2601
chr1	31598165	31598526	C_peak_1087	70.8806
chr1	31621370	31621594	C_peak_1088	15.4109
chr1	31625178	31625546	C_peak_1089	61.0077
chr1	31635303	31635809	C_peak_1090	674.699
chr1	31637175	31637491	C_peak_1091	36
chr1	31658446	31658810	C_peak_1092	62.9742
chr1	31669688	31669888	C_peak_1093	11.3234
chr1	31779082	31779817	C_peak_1094	229.262
chr1	31800180	31800648	C_peak_1095	245.352
chr1	31873284	31873682	C_peak_1096	204.614
chr1	31895420	31895759	C_peak_1097	21.2767
chr1	31952570	31952940	C_peak_1098	15.2464
chr1	31953794	31954183	C_peak_1099	78.814
chr1	31955762	31956858	C_peak_1100	698.829
chr1	31989384	31989654	C_peak_1101	6.14408
chr1	32015231	32015463	C_peak_1102	16.9971
chr1	32038260	32038612	C_peak_1103	39.424
chr1	32055140	32055391	C_peak_1104	11.3234
chr1	32071561	32071769	C_peak_1105	9.4095
chr1	32091365	32091716	C_peak_1106	51.0868
chr1	32103851	32104133	C_peak_1107	22.976
chr1	32105163	32105609	C_peak_1108	229.264
chr1	32110587	32111029	C_peak_1109	51.4956
chr1	32131850	32132142	C_peak_1110	26.9022
chr1	32155446	32155851	C_peak_1111	184.975
chr1	32166679	32167070	C_peak_1112	92.3551
chr1	32172910	32173487	C_peak_1113	28.9446
chr1	32178329	32178668	C_peak_1114	21.1187
chr1	32185069	32185500	C_peak_1115	94.9912
chr1	32189541	32189757	C_peak_1116	8.25277
chr1	32254544	32254891	C_peak_1117	50.5126
chr1	32264230	32264472	C_peak_1118	5.49707
chr1	32273314	32273532	C_peak_1119	16.3303
chr1	32288438	32288777	C_peak_1120	77.5112
chr1	32297332	32297763	C_peak_1121	3.77706
chr1	32309146	32309461	C_peak_1122	27.209
chr1	32369908	32370461	C_peak_1123	95.2243
chr1	32386683	32386920	C_peak_1124	16.3303
chr1	32405675	32406107	C_peak_1125	361.426
chr1	32407692	32407899	C_peak_1126	8.49601
chr1	32408580	32409041	C_peak_1127	16.3352
chr1	32410800	32411078	C_peak_1128	16.9971
chr1	32414225	32414536	C_peak_1129	24.7764
chr1	32420201	32420707	C_peak_1130	470.113
chr1	32421327	32421952	C_peak_1131	381.697
chr1	32443005	32443354	C_peak_1132	48.3636
chr1	32481591	32481834	C_peak_1133	13.1254
chr1	32534416	32534758	C_peak_1134	11.6687
chr1	32573442	32573753	C_peak_1135	21.9538
chr1	32576639	32577013	C_peak_1136	19.9998
chr1	32582134	32582489	C_peak_1137	34.6561
chr1	32598736	32599534	C_peak_1138	1026.03
chr1	32616891	32617304	C_peak_1139	79.9576
chr1	32634880	32635222	C_peak_1140	46.4903
chr1	32646464	32646823	C_peak_1141	42.5437
chr1	32666278	32666583	C_peak_1142	21.2767
chr1	32679067	32679325	C_peak_1143	19.1673
chr1	32686027	32686304	C_peak_1144	18.7084
chr1	32701569	32702463	C_peak_1145	415.579
chr1	32706948	32707195	C_peak_1146	11.6849
chr1	32773068	32773315	C_peak_1147	8.72805
chr1	32781722	32781977	C_peak_1148	19.1147
chr1	32784175	32784400	C_peak_1149	18.5509
chr1	32792295	32792583	C_peak_1150	44.2896
chr1	32793368	32793675	C_peak_1151	30.8066
chr1	32808337	32808701	C_peak_1152	52.9304
chr1	32866695	32866974	C_peak_1153	19.2256
chr1	32870670	32871025	C_peak_1154	64.4582
chr1	32897489	32897783	C_peak_1155	26.7529
chr1	32913569	32913838	C_peak_1156	21.3892
chr1	32935877	32936255	C_peak_1157	58.837
chr1	32936891	32937262	C_peak_1158	51.7969
chr1	32951202	32951471	C_peak_1159	15.2584
chr1	32954793	32955104	C_peak_1160	8.12689
chr1	32957762	32958357	C_peak_1161	158.303
chr1	32960007	32960981	C_peak_1162	226.527
chr1	32961677	32962044	C_peak_1163	112.778
chr1	32965439	32965763	C_peak_1164	34.0947
chr1	32986028	32986313	C_peak_1165	9.29843
chr1	33004515	33004829	C_peak_1166	16.5109
chr1	33076644	33077025	C_peak_1167	53.7041
chr1	33093414	33093780	C_peak_1168	135.09
chr1	33102937	33103138	C_peak_1169	10.299
chr1	33115573	33115818	C_peak_1170	13.8683
chr1	33153089	33153390	C_peak_1171	26.9477
chr1	33166138	33166370	C_peak_1172	13.2937
chr1	33169198	33169662	C_peak_1173	83.1054
chr1	33170614	33170951	C_peak_1174	82.8497
chr1	33181548	33181886	C_peak_1175	43.8977
chr1	33234635	33234922	C_peak_1176	43.7649
chr1	33249548	33249757	C_peak_1177	13.5471
chr1	33254878	33255450	C_peak_1178	201.981
chr1	33279841	33280246	C_peak_1179	127.723
chr1	33281553	33281949	C_peak_1180	112.895
chr1	33282677	33283179	C_peak_1181	259.766
chr1	33381610	33381971	C_peak_1182	61.1524
chr1	33385394	33385635	C_peak_1183	8.8399
chr1	33405079	33405536	C_peak_1184	207.198
chr1	33406639	33407592	C_peak_1185	159.024
chr1	33434903	33435194	C_peak_1186	23.1105
chr1	33453062	33453407	C_peak_1187	27.9502
chr1	33454380	33454644	C_peak_1188	15.7231
chr1	33454955	33455347	C_peak_1189	69.0703
chr1	33458035	33458549	C_peak_1190	225.996
chr1	33463002	33463402	C_peak_1191	13.0055
chr1	33472877	33473177	C_peak_1192	36.6861
chr1	33496209	33496528	C_peak_1193	37.9608
chr1	33497727	33498193	C_peak_1194	78.7554
chr1	33513645	33513936	C_peak_1195	30.3253
chr1	33515689	33516208	C_peak_1196	113.821
chr1	33521384	33521660	C_peak_1197	12.2897
chr1	33546847	33547297	C_peak_1198	42.2949
chr1	33548321	33548688	C_peak_1199	52.4895
chr1	33550964	33551389	C_peak_1200	71.8842
chr1	33565001	33565541	C_peak_1201	15.0428
chr1	33565815	33566154	C_peak_1202	23.6467
chr1	33608091	33608452	C_peak_1203	52.6414
chr1	33609304	33609786	C_peak_1204	65.7257
chr1	33615163	33615420	C_peak_1205	16.1533
chr1	33642237	33642620	C_peak_1206	94.5175
chr1	33684205	33684555	C_peak_1207	50.5235
chr1	33686207	33687383	C_peak_1208	634.047
chr1	33688001	33688327	C_peak_1209	26.2586
chr1	33692562	33692857	C_peak_1210	18.6308
chr1	33694679	33695117	C_peak_1211	292.841
chr1	33713992	33714366	C_peak_1212	39.424
chr1	33722504	33722750	C_peak_1213	16.1847
chr1	33766381	33766614	C_peak_1214	14.5085
chr1	33792290	33792750	C_peak_1215	379.486
chr1	33793445	33793944	C_peak_1216	147.996
chr1	33799599	33800271	C_peak_1217	37.8292
chr1	33803800	33804030	C_peak_1218	10.127
chr1	33804357	33804877	C_peak_1219	421.095
chr1	33809145	33809391	C_peak_1220	18.98
chr1	33812439	33812754	C_peak_1221	45.9738
chr1	33825917	33826280	C_peak_1222	77.1275
chr1	33827437	33827945	C_peak_1223	324.008
chr1	33835950	33836178	C_peak_1224	11.0884
chr1	33845673	33846041	C_peak_1225	51.9826
chr1	33853333	33853781	C_peak_1226	88.9979
chr1	33899112	33899944	C_peak_1227	514.599
chr1	34004725	34005110	C_peak_1228	20.1382
chr1	34089162	34089601	C_peak_1229	27.8073
chr1	34118025	34118450	C_peak_1230	153.913
chr1	34307132	34307358	C_peak_1231	13.6171
chr1	34314869	34315134	C_peak_1232	13.8105
chr1	34318247	34318730	C_peak_1233	543.222
chr1	34342515	34343297	C_peak_1234	112.176
chr1	34359047	34359485	C_peak_1235	136.006
chr1	34368864	34369148	C_peak_1236	31.3942
chr1	34371563	34371792	C_peak_1237	22.4412
chr1	34430797	34431129	C_peak_1238	33.7961
chr1	34431903	34432792	C_peak_1239	210.657
chr1	34436909	34437311	C_peak_1240	101.606
chr1	34452084	34452355	C_peak_1241	13.2937
chr1	34475293	34475711	C_peak_1242	29.3854
chr1	34501811	34502269	C_peak_1243	22.4311
chr1	34521464	34521816	C_peak_1244	46.4903
chr1	34526461	34526747	C_peak_1245	17.0596
chr1	34532568	34533027	C_peak_1246	230.74
chr1	34535400	34535625	C_peak_1247	12.2897
chr1	34599023	34599802	C_peak_1248	88.2978
chr1	34628690	34629030	C_peak_1249	50.2165
chr1	34630956	34631203	C_peak_1250	11.5619
chr1	34728968	34729475	C_peak_1251	154.007
chr1	34733916	34734358	C_peak_1252	123.926
chr1	34766050	34766316	C_peak_1253	32.6509
chr1	34833719	34833951	C_peak_1254	10.0842
chr1	34872805	34873102	C_peak_1255	11.1622
chr1	34873629	34874239	C_peak_1256	281.01
chr1	35012727	35013071	C_peak_1257	25.3799
chr1	35083329	35083722	C_peak_1258	103.623
chr1	35147311	35147564	C_peak_1259	27.7529
chr1	35445871	35446246	C_peak_1260	56.9474
chr1	35512910	35513755	C_peak_1261	46.6197
chr1	35542102	35542326	C_peak_1262	11.2283
chr1	35639156	35639384	C_peak_1263	10.8259
chr1	35646256	35646638	C_peak_1264	15.5313
chr1	35660285	35660608	C_peak_1265	69.8995
chr1	35660960	35661359	C_peak_1266	137.758
chr1	35688322	35688892	C_peak_1267	156.816
chr1	35735264	35735677	C_peak_1268	156.176
chr1	35736375	35736767	C_peak_1269	77.1275
chr1	35744317	35744524	C_peak_1270	13.2236
chr1	35747209	35747514	C_peak_1271	26.2252
chr1	35783612	35783850	C_peak_1272	16.4351
chr1	35811193	35811710	C_peak_1273	201.151
chr1	35896635	35897297	C_peak_1274	70.8806
chr1	35913917	35914572	C_peak_1275	1628.54
chr1	35914993	35915347	C_peak_1276	47.6925
chr1	35917726	35917960	C_peak_1277	16.521
chr1	35919840	35920559	C_peak_1278	263.78
chr1	35940948	35941308	C_peak_1279	107.09
chr1	35963225	35963449	C_peak_1280	13.2319
chr1	35963742	35964135	C_peak_1281	73.6172
chr1	36005098	36005421	C_peak_1282	16.5177
chr1	36010671	36011107	C_peak_1283	211.406
chr1	36021110	36021740	C_peak_1284	103.235
chr1	36030348	36030614	C_peak_1285	22.0568
chr1	36035619	36035889	C_peak_1286	18.2134
chr1	36090059	36090475	C_peak_1287	74.8304
chr1	36103020	36103220	C_peak_1288	15.8303
chr1	36304317	36304662	C_peak_1289	45.2949
chr1	36402470	36402842	C_peak_1290	77.5112
chr1	36424137	36424377	C_peak_1291	13.0435
chr1	36437312	36437512	C_peak_1292	8.03466
chr1	36581445	36581802	C_peak_1293	106.733
chr1	36585775	36586160	C_peak_1294	42.7983
chr1	36594276	36594725	C_peak_1295	167.896
chr1	36599093	36599432	C_peak_1296	60.9691
chr1	36600750	36601035	C_peak_1297	23.7637
chr1	36615364	36615679	C_peak_1298	4.77648
chr1	36634159	36634513	C_peak_1299	50.6341
chr1	36669605	36669816	C_peak_1300	8.7145
chr1	36674807	36675310	C_peak_1301	54.0836
chr1	36683731	36684120	C_peak_1302	86.7089
chr1	36689707	36690015	C_peak_1303	22.3663
chr1	36710001	36710464	C_peak_1304	27.9502
chr1	36713871	36714559	C_peak_1305	295.453
chr1	36720557	36720840	C_peak_1306	3.85443
chr1	36765491	36766006	C_peak_1307	295.453
chr1	36793149	36793385	C_peak_1308	20.3531
chr1	36816031	36816271	C_peak_1309	8.34665
chr1	36830865	36831205	C_peak_1310	62.4599
chr1	36840251	36840688	C_peak_1311	146.678
chr1	36851978	36852541	C_peak_1312	781.957
chr1	36852641	36853175	C_peak_1313	555.095
chr1	36916258	36916628	C_peak_1314	52.4508
chr1	36929411	36930309	C_peak_1315	943.495
chr1	36962783	36963180	C_peak_1316	54.087
chr1	36982665	36982894	C_peak_1317	9.5878
chr1	37865481	37865777	C_peak_1318	24.1369
chr1	37914397	37914637	C_peak_1319	11.8812
chr1	37917469	37917793	C_peak_1320	49.4889
chr1	37920709	37921109	C_peak_1321	77.61
chr1	37936915	37937626	C_peak_1322	37.6027
chr1	37944516	37944865	C_peak_1323	67.2436
chr1	37945236	37945730	C_peak_1324	203.291
chr1	37951733	37952045	C_peak_1325	54.2392
chr1	37952503	37952703	C_peak_1326	11.2522
chr1	37999971	38000434	C_peak_1327	139.984
chr1	38032621	38032981	C_peak_1328	105.722
chr1	38036186	38036491	C_peak_1329	32.3011
chr1	38040588	38041035	C_peak_1330	22.841
chr1	38041181	38041744	C_peak_1331	271.555
chr1	38042205	38042655	C_peak_1332	45.1837
chr1	38050189	38050465	C_peak_1333	20.0801
chr1	38072133	38072508	C_peak_1334	62.3873
chr1	38100162	38100597	C_peak_1335	112.697
chr1	38157041	38157452	C_peak_1336	149.275
chr1	38198423	38198864	C_peak_1337	118.187
chr1	38212517	38212884	C_peak_1338	23.1195
chr1	38311526	38311868	C_peak_1339	32.4725
chr1	38316977	38317276	C_peak_1340	38.5404
chr1	38324550	38324930	C_peak_1341	121.19
chr1	38325170	38325377	C_peak_1342	12.3583
chr1	38358028	38358478	C_peak_1343	189.07
chr1	38396245	38396603	C_peak_1344	36.4284
chr1	38398362	38398663	C_peak_1345	17.868
chr1	38411771	38412145	C_peak_1346	95.5814
chr1	38412353	38412878	C_peak_1347	77.2265
chr1	38462264	38462688	C_peak_1348	241.416
chr1	38478612	38478949	C_peak_1349	34.6041
chr1	38502987	38503438	C_peak_1350	146.936
chr1	38574135	38574376	C_peak_1351	16.3303
chr1	38603958	38604411	C_peak_1352	195.758
chr1	38686702	38686911	C_peak_1353	10.2289
chr1	38701249	38702021	C_peak_1354	768.2
chr1	39046389	39046659	C_peak_1355	14.7742
chr1	39063917	39064141	C_peak_1356	17.3511
chr1	39146480	39146775	C_peak_1357	24.0635
chr1	39196523	39197113	C_peak_1358	125.957
chr1	39201290	39201862	C_peak_1359	77.3878
chr1	39206933	39207383	C_peak_1360	209.275
chr1	39224648	39224865	C_peak_1361	12.2897
chr1	39324227	39324588	C_peak_1362	6.01825
chr1	39329611	39329851	C_peak_1363	15.2025
chr1	39409583	39409979	C_peak_1364	40.6192
chr1	39427082	39427397	C_peak_1365	37.8884
chr1	39428202	39428506	C_peak_1366	35.0393
chr1	39463290	39463591	C_peak_1367	18.8096
chr1	39473878	39474151	C_peak_1368	18.4168
chr1	39491609	39491944	C_peak_1369	20.8131
chr1	39492235	39492707	C_peak_1370	454.551
chr1	39513287	39513959	C_peak_1371	177.863
chr1	39514519	39515037	C_peak_1372	466.039
chr1	39530391	39530692	C_peak_1373	40.5828
chr1	39576224	39576819	C_peak_1374	79.4872
chr1	39580795	39581103	C_peak_1375	15.5313
chr1	39603193	39603567	C_peak_1376	35.7615
chr1	39607742	39608317	C_peak_1377	73.873
chr1	39620604	39621135	C_peak_1378	324.015
chr1	39633559	39633795	C_peak_1379	12.0569
chr1	39639741	39640051	C_peak_1380	38.2736
chr1	39657736	39658800	C_peak_1381	87.3857
chr1	39659110	39659539	C_peak_1382	23.4492
chr1	39671004	39671259	C_peak_1383	13.6201
chr1	39682583	39682783	C_peak_1384	11.273
chr1	39735447	39736122	C_peak_1385	412.316
chr1	39826462	39826741	C_peak_1386	12.7117
chr1	39828966	39829321	C_peak_1387	30.3253
chr1	39854717	39855007	C_peak_1388	9.40577
chr1	39857222	39857653	C_peak_1389	173.449
chr1	39864188	39864689	C_peak_1390	67.7505
chr1	39872102	39872559	C_peak_1391	231.829
chr1	39876472	39876837	C_peak_1392	73.873
chr1	39882138	39882481	C_peak_1393	27.9685
chr1	39917014	39917241	C_peak_1394	12.2897
chr1	39919278	39919663	C_peak_1395	178.903
chr1	39954496	39954711	C_peak_1396	6.63985
chr1	39967357	39967633	C_peak_1397	19.7008
chr1	40006151	40006596	C_peak_1398	47.246
chr1	40018411	40018611	C_peak_1399	12.7417
chr1	40064384	40064656	C_peak_1400	15.4109
chr1	40071475	40071782	C_peak_1401	19.1673
chr1	40074655	40074947	C_peak_1402	27.2546
chr1	40078844	40079146	C_peak_1403	20.695
chr1	40091117	40091612	C_peak_1404	257.226
chr1	40102186	40102549	C_peak_1405	38.9288
chr1	40106592	40106943	C_peak_1406	47.4122
chr1	40119375	40119637	C_peak_1407	23.6493
chr1	40137856	40138163	C_peak_1408	27.4492
chr1	40186470	40186670	C_peak_1409	8.36388
chr1	40195540	40195816	C_peak_1410	18.6553
chr1	40266188	40266417	C_peak_1411	10.0842
chr1	40317937	40318196	C_peak_1412	19.2243
chr1	40332415	40332866	C_peak_1413	419.393
chr1	40360268	40360754	C_peak_1414	34.2625
chr1	40399667	40401071	C_peak_1415	3846.77
chr1	40420161	40420388	C_peak_1416	18.6553
chr1	40458037	40458243	C_peak_1417	8.61974
chr1	40478538	40478749	C_peak_1418	11.2283
chr1	40480930	40481231	C_peak_1419	29.4211
chr1	40497818	40498319	C_peak_1420	82.3557
chr1	40502293	40502626	C_peak_1421	27.5338
chr1	40506111	40506416	C_peak_1422	16.0947
chr1	40509985	40510186	C_peak_1423	13.5733
chr1	40510941	40511316	C_peak_1424	103.723
chr1	40512169	40512418	C_peak_1425	11.7204
chr1	40525245	40525478	C_peak_1426	17.0596
chr1	40542550	40543182	C_peak_1427	859.221
chr1	40558869	40559291	C_peak_1428	269.859
chr1	40605806	40606154	C_peak_1429	32.6509
chr1	40618807	40619282	C_peak_1430	105.027
chr1	40638297	40638498	C_peak_1431	8.8399
chr1	40652167	40652928	C_peak_1432	79.7786
chr1	40673384	40673682	C_peak_1433	15.5958
chr1	40707309	40708225	C_peak_1434	64.7608
chr1	40723477	40723835	C_peak_1435	34.0249
chr1	40733483	40733938	C_peak_1436	149.616
chr1	40804794	40805126	C_peak_1437	49.5346
chr1	40810292	40810641	C_peak_1438	76.2745
chr1	40841236	40841726	C_peak_1439	132.334
chr1	40846872	40847147	C_peak_1440	15.2963
chr1	40855675	40856304	C_peak_1441	170.688
chr1	40916478	40916887	C_peak_1442	125.77
chr1	41033524	41033817	C_peak_1443	28.3157
chr1	41049121	41049904	C_peak_1444	45.0043
chr1	41071791	41072276	C_peak_1445	271.883
chr1	41216306	41216631	C_peak_1446	35.6557
chr1	41220708	41221024	C_peak_1447	31.3942
chr1	41226738	41227101	C_peak_1448	24.5102
chr1	41286066	41286287	C_peak_1449	13.7647
chr1	41326446	41326684	C_peak_1450	13.8105
chr1	41392188	41392458	C_peak_1451	15.3579
chr1	41392979	41393247	C_peak_1452	15.531
chr1	41402606	41403018	C_peak_1453	128.243
chr1	41432083	41432470	C_peak_1454	82.0448
chr1	41433396	41433821	C_peak_1455	55.2412
chr1	41442613	41442871	C_peak_1456	16.5809
chr1	41498483	41498767	C_peak_1457	23.1843
chr1	41567899	41568221	C_peak_1458	22.1207
chr1	41574487	41574716	C_peak_1459	9.99885
chr1	41574910	41575428	C_peak_1460	411.392
chr1	41575615	41576136	C_peak_1461	36.1318
chr1	41616346	41617001	C_peak_1462	188.365
chr1	41618260	41618931	C_peak_1463	104.139
chr1	41621393	41621999	C_peak_1464	280.826
chr1	41740474	41740840	C_peak_1465	71.9417
chr1	41780823	41781471	C_peak_1466	202.742
chr1	41811130	41811372	C_peak_1467	12.5883
chr1	41846736	41846936	C_peak_1468	10.4624
chr1	42003504	42003742	C_peak_1469	17.6348
chr1	42042314	42042806	C_peak_1470	42.7457
chr1	42074242	42074508	C_peak_1471	24.5811
chr1	42078703	42079789	C_peak_1472	1024.67
chr1	42083759	42084176	C_peak_1473	146.567
chr1	42088038	42088317	C_peak_1474	23.6339
chr1	42097691	42097948	C_peak_1475	20.7909
chr1	42115097	42115471	C_peak_1476	62.6111
chr1	42126352	42126654	C_peak_1477	18.6553
chr1	42147515	42147742	C_peak_1478	11.3234
chr1	42197320	42197742	C_peak_1479	91.0464
chr1	42204642	42205062	C_peak_1480	73.2282
chr1	42224318	42224910	C_peak_1481	932.56
chr1	42238872	42239270	C_peak_1482	68.942
chr1	42240199	42240481	C_peak_1483	30.3253
chr1	42278069	42278448	C_peak_1484	44.3102
chr1	42280104	42280408	C_peak_1485	25.3799
chr1	42296180	42296841	C_peak_1486	131.092
chr1	42328667	42328914	C_peak_1487	7.67492
chr1	42367795	42368054	C_peak_1488	17.9955
chr1	42420173	42420694	C_peak_1489	436.905
chr1	42423305	42423581	C_peak_1490	19.4995
chr1	42471262	42471645	C_peak_1491	18.6655
chr1	42472654	42472890	C_peak_1492	6.36528
chr1	42501031	42501406	C_peak_1493	34.9403
chr1	42551216	42551681	C_peak_1494	168.629
chr1	42582043	42582338	C_peak_1495	20.9652
chr1	42582900	42583260	C_peak_1496	25.2721
chr1	42598975	42599379	C_peak_1497	98.6531
chr1	42601164	42601438	C_peak_1498	15.0342
chr1	42612642	42612895	C_peak_1499	23.1171
chr1	42639933	42640424	C_peak_1500	399.729
chr1	42643967	42644296	C_peak_1501	40.7289
chr1	42671953	42672197	C_peak_1502	19.7008
chr1	42687926	42688255	C_peak_1503	29.4159
chr1	42688753	42689104	C_peak_1504	20.3531
chr1	42713737	42713946	C_peak_1505	15.1468
chr1	42725043	42725500	C_peak_1506	32.3011
chr1	42747693	42748167	C_peak_1507	78.8425
chr1	42771293	42771629	C_peak_1508	45.2192
chr1	42776988	42777227	C_peak_1509	16.2023
chr1	42785064	42785459	C_peak_1510	82.7217
chr1	42801511	42801933	C_peak_1511	230.656
chr1	42946595	42946891	C_peak_1512	37.9957
chr1	42950120	42950473	C_peak_1513	25.5276
chr1	42995551	42995902	C_peak_1514	15.8491
chr1	43043533	43043879	C_peak_1515	72.8775
chr1	43061025	43061324	C_peak_1516	33.7587
chr1	43145068	43145458	C_peak_1517	74.9728
chr1	43187565	43187788	C_peak_1518	14.5085
chr1	43218742	43219033	C_peak_1519	39.541
chr1	43231089	43231335	C_peak_1520	17.4927
chr1	43267586	43268255	C_peak_1521	178.903
chr1	43287879	43288215	C_peak_1522	25.2721
chr1	43310380	43310668	C_peak_1523	24.5811
chr1	43379076	43379502	C_peak_1524	180.666
chr1	43385583	43385887	C_peak_1525	13.6551
chr1	43402268	43402549	C_peak_1526	19.6426
chr1	43402824	43403280	C_peak_1527	289.369
chr1	43429302	43429572	C_peak_1528	10.4753
chr1	43432898	43433340	C_peak_1529	21.4788
chr1	43437468	43437969	C_peak_1530	31.1046
chr1	43480197	43480675	C_peak_1531	170.569
chr1	43493701	43494013	C_peak_1532	17.262
chr1	43496803	43497383	C_peak_1533	74.2382
chr1	43515288	43515714	C_peak_1534	30.8078
chr1	43520162	43520370	C_peak_1535	11.0839
chr1	43522595	43523198	C_peak_1536	12.3545
chr1	43525940	43526165	C_peak_1537	18.2379
chr1	43601543	43601922	C_peak_1538	46.8737
chr1	43672422	43672779	C_peak_1539	26.0596
chr1	43672891	43673296	C_peak_1540	99.1736
chr1	43732907	43733230	C_peak_1541	38.2738
chr1	43752347	43752565	C_peak_1542	11.0421
chr1	43855318	43855532	C_peak_1543	7.65143
chr1	43919697	43920031	C_peak_1544	29.2905
chr1	43938149	43938653	C_peak_1545	181.449
chr1	43941541	43942013	C_peak_1546	84.211
chr1	43974907	43975184	C_peak_1547	24.1369
chr1	43988795	43989122	C_peak_1548	47.0752
chr1	43994703	43994994	C_peak_1549	12.9087
chr1	44005820	44006072	C_peak_1550	19.0939
chr1	44013594	44014443	C_peak_1551	296.838
chr1	44044001	44044269	C_peak_1552	16.4351
chr1	44053291	44053663	C_peak_1553	79.6584
chr1	44071441	44071814	C_peak_1554	56.4192
chr1	44089133	44089415	C_peak_1555	13.6171
chr1	44114063	44114563	C_peak_1556	103.723
chr1	44116196	44116554	C_peak_1557	35.9802
chr1	44118287	44118487	C_peak_1558	10.4753
chr1	44137611	44138021	C_peak_1559	190.454
chr1	44177242	44177577	C_peak_1560	48.4797
chr1	44185764	44186035	C_peak_1561	9.81262
chr1	44229242	44229688	C_peak_1562	13.2937
chr1	44240051	44240421	C_peak_1563	113.821
chr1	44287729	44288115	C_peak_1564	29.2646
chr1	44327060	44327355	C_peak_1565	12.7417
chr1	44333552	44334060	C_peak_1566	385.594
chr1	44378300	44378653	C_peak_1567	29.8549
chr1	44387704	44387950	C_peak_1568	14.373
chr1	44395130	44395582	C_peak_1569	332.223
chr1	44398498	44398765	C_peak_1570	28.9446
chr1	44411779	44412097	C_peak_1571	40.114
chr1	44443863	44444113	C_peak_1572	17.7635
chr1	44446262	44446696	C_peak_1573	273.862
chr1	44471566	44471897	C_peak_1574	27.1728
chr1	44479462	44479674	C_peak_1575	12.7417
chr1	44494266	44494466	C_peak_1576	11.5433
chr1	44495580	44495979	C_peak_1577	6.10256
chr1	44496866	44497221	C_peak_1578	37.395
chr1	44504590	44504877	C_peak_1579	23.871
chr1	44506194	44507072	C_peak_1580	132.972
chr1	44513836	44514297	C_peak_1581	116.413
chr1	44515511	44515922	C_peak_1582	159.024
chr1	44550991	44551246	C_peak_1583	14.5231
chr1	44611092	44611406	C_peak_1584	36.9457
chr1	44618449	44618669	C_peak_1585	10.464
chr1	44620715	44621234	C_peak_1586	18.4792
chr1	44696520	44696801	C_peak_1587	21.1443
chr1	44793373	44794072	C_peak_1588	792.839
chr1	44796395	44796600	C_peak_1589	8.01453
chr1	44820980	44821198	C_peak_1590	11.9248
chr1	44912773	44913154	C_peak_1591	168.833
chr1	44950894	44951224	C_peak_1592	41.8856
chr1	44951388	44951830	C_peak_1593	50.626
chr1	44990629	44990996	C_peak_1594	56.4792
chr1	45009270	45009494	C_peak_1595	12.0569
chr1	45018149	45018497	C_peak_1596	42.9228
chr1	45020482	45020784	C_peak_1597	11.7374
chr1	45095904	45096295	C_peak_1598	41.3296
chr1	45142771	45143146	C_peak_1599	91.24
chr1	45172808	45173075	C_peak_1600	13.9728
chr1	45180730	45180978	C_peak_1601	10.4163
chr1	45192751	45193089	C_peak_1602	26.1414
chr1	45195623	45195838	C_peak_1603	10.8831
chr1	45196023	45196999	C_peak_1604	24.7726
chr1	45204815	45205046	C_peak_1605	23.2561
chr1	45265615	45266074	C_peak_1606	57.8997
chr1	45267382	45267686	C_peak_1607	29.6363
chr1	45273071	45273384	C_peak_1608	9.27593
chr1	45278194	45278465	C_peak_1609	23.3564
chr1	45281102	45281503	C_peak_1610	146.414
chr1	45283567	45283851	C_peak_1611	25.0757
chr1	45285388	45285647	C_peak_1612	25.07
chr1	45290238	45290575	C_peak_1613	30.4214
chr1	45371036	45371282	C_peak_1614	14.1961
chr1	45423199	45423619	C_peak_1615	113.384
chr1	45451898	45452099	C_peak_1616	10.8831
chr1	45503306	45503550	C_peak_1617	13.0392
chr1	45561170	45561423	C_peak_1618	16.727
chr1	45594702	45595077	C_peak_1619	65.2513
chr1	45637690	45638028	C_peak_1620	39.4243
chr1	45643117	45643477	C_peak_1621	66.5523
chr1	45738214	45738986	C_peak_1622	461.355
chr1	45769726	45770047	C_peak_1623	25.243
chr1	45826641	45826962	C_peak_1624	32.206
chr1	45875083	45875287	C_peak_1625	10.7525
chr1	45907890	45908118	C_peak_1626	13.7024
chr1	45955673	45956113	C_peak_1627	89.0266
chr1	45956767	45957193	C_peak_1628	254.615
chr1	45966338	45966656	C_peak_1629	41.5279
chr1	45985354	45985688	C_peak_1630	33.3368
chr1	45985858	45986118	C_peak_1631	14.7742
chr1	46008363	46008596	C_peak_1632	17.262
chr1	46050723	46051059	C_peak_1633	50.5341
chr1	46077676	46077974	C_peak_1634	20.1785
chr1	46107665	46107919	C_peak_1635	19.434
chr1	46115044	46115346	C_peak_1636	36.0467
chr1	46120511	46120918	C_peak_1637	156.422
chr1	46142799	46143249	C_peak_1638	41.6372
chr1	46152719	46153110	C_peak_1639	143.5
chr1	46183112	46183366	C_peak_1640	22.3572
chr1	46188339	46188952	C_peak_1641	266.69
chr1	46217982	46218728	C_peak_1642	66.7345
chr1	46231688	46232001	C_peak_1643	33.7587
chr1	46268503	46268764	C_peak_1644	12.2436
chr1	46270085	46270456	C_peak_1645	29.8549
chr1	46312594	46313010	C_peak_1646	125.289
chr1	46378972	46379269	C_peak_1647	34.3818
chr1	46379397	46379605	C_peak_1648	10.1522
chr1	46390378	46391037	C_peak_1649	698.044
chr1	46411092	46411529	C_peak_1650	65.6176
chr1	46420146	46420484	C_peak_1651	22.0945
chr1	46434638	46435010	C_peak_1652	98.3667
chr1	46543290	46543673	C_peak_1653	56.4192
chr1	46553540	46553906	C_peak_1654	42.3949
chr1	46562046	46562290	C_peak_1655	8.49601
chr1	46577834	46578134	C_peak_1656	19.1673
chr1	46600454	46600870	C_peak_1657	104.148
chr1	46634207	46634482	C_peak_1658	23.5703
chr1	46640089	46640542	C_peak_1659	96.7117
chr1	46704292	46704688	C_peak_1660	33.7961
chr1	46748454	46748819	C_peak_1661	91.2749
chr1	46806507	46807017	C_peak_1662	353.082
chr1	46813848	46814161	C_peak_1663	18.9952
chr1	46839603	46839888	C_peak_1664	17.262
chr1	46867953	46868391	C_peak_1665	265.3
chr1	46874334	46874751	C_peak_1666	151.341
chr1	46922182	46922382	C_peak_1667	11.0421
chr1	46946679	46947177	C_peak_1668	187.447
chr1	46954156	46954526	C_peak_1669	79.6584
chr1	46971950	46972484	C_peak_1670	293.284
chr1	46987851	46988483	C_peak_1671	67.6329
chr1	47038637	47039007	C_peak_1672	53.7041
chr1	47044647	47045036	C_peak_1673	182.678
chr1	47052711	47052918	C_peak_1674	9.8027
chr1	47054011	47054327	C_peak_1675	37.0369
chr1	47090013	47090419	C_peak_1676	87.2578
chr1	47121613	47121813	C_peak_1677	10.561
chr1	47215515	47215776	C_peak_1678	18.2379
chr1	47697417	47697754	C_peak_1679	77.3766
chr1	47719615	47720003	C_peak_1680	129.17
chr1	47728489	47728747	C_peak_1681	33.0527
chr1	47779920	47780207	C_peak_1682	20.3531
chr1	47804268	47804644	C_peak_1683	99.4762
chr1	47843843	47844236	C_peak_1684	68.4176
chr1	47845329	47845749	C_peak_1685	77.5112
chr1	47873187	47873516	C_peak_1686	22.7972
chr1	47874958	47875394	C_peak_1687	11.8619
chr1	48035122	48035759	C_peak_1688	15.0428
chr1	48103057	48103340	C_peak_1689	39.2934
chr1	48123028	48123233	C_peak_1690	8.61974
chr1	48139908	48140173	C_peak_1691	24.1369
chr1	48165583	48165920	C_peak_1692	47.2369
chr1	48193883	48194460	C_peak_1693	1257.73
chr1	48223991	48224306	C_peak_1694	22.2329
chr1	48224520	48224872	C_peak_1695	37.7254
chr1	48332225	48332565	C_peak_1696	35.846
chr1	48347523	48347865	C_peak_1697	27.713
chr1	48399293	48399699	C_peak_1698	44.0973
chr1	48400081	48400577	C_peak_1699	221.382
chr1	48400935	48401233	C_peak_1700	31.3956
chr1	48407605	48407937	C_peak_1701	61.0815
chr1	48438529	48438913	C_peak_1702	79.8602
chr1	48471964	48472265	C_peak_1703	30.292
chr1	48483460	48483828	C_peak_1704	37.5587
chr1	48491840	48492454	C_peak_1705	204.201
chr1	48497276	48497766	C_peak_1706	446.533
chr1	48502409	48502671	C_peak_1707	13.47
chr1	48505043	48505247	C_peak_1708	7.86058
chr1	48660967	48661312	C_peak_1709	52.4508
chr1	48667588	48668315	C_peak_1710	296.415
chr1	48682096	48682341	C_peak_1711	11.8812
chr1	48728810	48729099	C_peak_1712	26.2057
chr1	48828585	48828936	C_peak_1713	61.1524
chr1	48837302	48837611	C_peak_1714	26.3941
chr1	48935474	48935904	C_peak_1715	22.7301
chr1	48936914	48937264	C_peak_1716	27.4492
chr1	48937879	48938149	C_peak_1717	26.5727
chr1	48938463	48938778	C_peak_1718	15.5154
chr1	48991996	48992263	C_peak_1719	18.2088
chr1	49068970	49069236	C_peak_1720	23.871
chr1	49082754	49083287	C_peak_1721	257.1
chr1	49105212	49105525	C_peak_1722	51.3491
chr1	49317411	49317620	C_peak_1723	14.7119
chr1	49318721	49318988	C_peak_1724	23.871
chr1	49341985	49342382	C_peak_1725	10.5437
chr1	49344086	49344740	C_peak_1726	356.074
chr1	49409521	49409905	C_peak_1727	72.2382
chr1	49426035	49426499	C_peak_1728	38.7666
chr1	49431906	49432684	C_peak_1729	121.39
chr1	49510022	49510444	C_peak_1730	107.77
chr1	49568527	49569117	C_peak_1731	142.927
chr1	49628703	49628903	C_peak_1732	6.36528
chr1	49637728	49638209	C_peak_1733	14.5231
chr1	49763988	49764266	C_peak_1734	36.9457
chr1	49799602	49799808	C_peak_1735	11.4251
chr1	49817483	49817918	C_peak_1736	219.733
chr1	49931463	49931677	C_peak_1737	12.9034
chr1	50732279	50732693	C_peak_1738	11.8812
chr1	50814293	50814589	C_peak_1739	13.9728
chr1	50983229	50983447	C_peak_1740	15.3579
chr1	51004211	51004454	C_peak_1741	18.5561
chr1	51017857	51018166	C_peak_1742	36
chr1	51120581	51120817	C_peak_1743	15.4109
chr1	51163860	51164105	C_peak_1744	23.3746
chr1	51425669	51426174	C_peak_1745	55.517
chr1	51435939	51436286	C_peak_1746	34.9696
chr1	51442595	51442820	C_peak_1747	8.61914
chr1	51636063	51636394	C_peak_1748	49.532
chr1	51640992	51641323	C_peak_1749	22.1207
chr1	51657827	51658188	C_peak_1750	39.2934
chr1	51702725	51703020	C_peak_1751	23.5854
chr1	51719512	51719739	C_peak_1752	11.3234
chr1	51733735	51733974	C_peak_1753	13.7024
chr1	51780008	51780304	C_peak_1754	32.206
chr1	51887681	51888069	C_peak_1755	113.441
chr1	51929261	51929633	C_peak_1756	53.8184
chr1	51931291	51931521	C_peak_1757	12.9034
chr1	51948643	51948879	C_peak_1758	10.216
chr1	51970623	51970931	C_peak_1759	54.3445
chr1	51971453	51971653	C_peak_1760	7.66469
chr1	51986292	51986546	C_peak_1761	4.38781
chr1	52029837	52030103	C_peak_1762	22.6606
chr1	52087927	52088340	C_peak_1763	81.4753
chr1	52108410	52108760	C_peak_1764	49.501
chr1	52114092	52114573	C_peak_1765	258.741
chr1	52126736	52127082	C_peak_1766	31.1901
chr1	52130072	52130413	C_peak_1767	30.3711
chr1	52132218	52132657	C_peak_1768	39.3485
chr1	52155949	52156171	C_peak_1769	10.7525
chr1	52344369	52344789	C_peak_1770	126.717
chr1	52363087	52364316	C_peak_1771	473.583
chr1	52373010	52373295	C_peak_1772	21.1209
chr1	52382316	52382691	C_peak_1773	83.5846
chr1	52392805	52393423	C_peak_1774	18.9952
chr1	52407239	52407532	C_peak_1775	31.3942
chr1	52434795	52435557	C_peak_1776	260.495
chr1	52467922	52468264	C_peak_1777	41.8557
chr1	52503263	52503476	C_peak_1778	12.1007
chr1	52521234	52521757	C_peak_1779	565.674
chr1	52524665	52525311	C_peak_1780	40.3331
chr1	52605418	52605908	C_peak_1781	364.606
chr1	52608473	52608733	C_peak_1782	18.8096
chr1	52730488	52730710	C_peak_1783	12.2897
chr1	52869881	52870414	C_peak_1784	688.665
chr1	53017525	53018156	C_peak_1785	353.759
chr1	53040134	53040659	C_peak_1786	48.7707
chr1	53046025	53046316	C_peak_1787	16.4351
chr1	53129475	53129775	C_peak_1788	23.9519
chr1	53135451	53135845	C_peak_1789	61.8547
chr1	53143155	53143440	C_peak_1790	27.2546
chr1	53151981	53152371	C_peak_1791	59.9009
chr1	53168874	53169294	C_peak_1792	112.763
chr1	53192926	53193161	C_peak_1793	15.6523
chr1	53458380	53458689	C_peak_1794	53.2604
chr1	53482489	53482721	C_peak_1795	16.3734
chr1	53486950	53487161	C_peak_1796	11.8888
chr1	53490763	53491116	C_peak_1797	65.6176
chr1	53527269	53527623	C_peak_1798	45.3609
chr1	53573132	53573590	C_peak_1799	36.3519
chr1	53578273	53578567	C_peak_1800	9.58581
chr1	53581680	53582063	C_peak_1801	42.8228
chr1	53585641	53585881	C_peak_1802	15.6697
chr1	53588308	53588619	C_peak_1803	45.0862
chr1	53601054	53601608	C_peak_1804	133.472
chr1	53605509	53606063	C_peak_1805	302.902
chr1	53611816	53612276	C_peak_1806	16.4141
chr1	53612955	53613241	C_peak_1807	22.9235
chr1	53619421	53619758	C_peak_1808	52.0434
chr1	53629124	53629346	C_peak_1809	12.896
chr1	53685462	53685772	C_peak_1810	17.2618
chr1	53792530	53792738	C_peak_1811	8.77096
chr1	53886046	53886494	C_peak_1812	43.7214
chr1	53908030	53908230	C_peak_1813	15.3579
chr1	54007817	54008276	C_peak_1814	88.7643
chr1	54015037	54015360	C_peak_1815	45.3609
chr1	54015881	54016554	C_peak_1816	405.807
chr1	54049358	54049646	C_peak_1817	16.2023
chr1	54136180	54136448	C_peak_1818	25.1666
chr1	54198686	54198947	C_peak_1819	23.1195
chr1	54220416	54220817	C_peak_1820	90.8767
chr1	54235383	54235882	C_peak_1821	295.896
chr1	54237268	54237677	C_peak_1822	63.2192
chr1	54247331	54247770	C_peak_1823	152.704
chr1	54253323	54253714	C_peak_1824	111.629
chr1	54329950	54330280	C_peak_1825	43.7125
chr1	54355579	54356012	C_peak_1826	185.417
chr1	54362643	54362925	C_peak_1827	14.3218
chr1	54375737	54376041	C_peak_1828	34.6561
chr1	54422294	54422520	C_peak_1829	21.63
chr1	54426923	54427162	C_peak_1830	7.40175
chr1	54432582	54432865	C_peak_1831	33.2783
chr1	54448027	54448387	C_peak_1832	78.2957
chr1	54453622	54453993	C_peak_1833	65.4931
chr1	54482250	54482653	C_peak_1834	36.3519
chr1	54519236	54519436	C_peak_1835	9.94187
chr1	54619082	54619930	C_peak_1836	486.416
chr1	54665147	54665469	C_peak_1837	12.9087
chr1	54685515	54685845	C_peak_1838	16.3982
chr1	54692547	54692933	C_peak_1839	149.823
chr1	54696108	54696423	C_peak_1840	22.9578
chr1	54720761	54720979	C_peak_1841	13.0435
chr1	54760585	54760804	C_peak_1842	12.5711
chr1	54791130	54791477	C_peak_1843	10.9847
chr1	54800802	54801849	C_peak_1844	121.533
chr1	54951205	54951554	C_peak_1845	67.2436
chr1	55009885	55010188	C_peak_1846	19.5226
chr1	55033587	55034020	C_peak_1847	217.339
chr1	55122552	55122788	C_peak_1848	11.0421
chr1	55132057	55132604	C_peak_1849	13.6171
chr1	55181895	55182306	C_peak_1850	16.521
chr1	55230137	55230746	C_peak_1851	28.5491
chr1	55246584	55246941	C_peak_1852	65.9746
chr1	55264602	55265051	C_peak_1853	63.4587
chr1	55284166	55284489	C_peak_1854	24.1369
chr1	55316306	55316951	C_peak_1855	978.534
chr1	55321943	55322547	C_peak_1856	927.039
chr1	55349440	55349867	C_peak_1857	115.591
chr1	55369826	55370109	C_peak_1858	12.7117
chr1	55400596	55400821	C_peak_1859	9.0795
chr1	55416456	55416814	C_peak_1860	53.4756
chr1	55438776	55439129	C_peak_1861	55.843
chr1	55439382	55439665	C_peak_1862	22.0945
chr1	55492370	55492613	C_peak_1863	14.029
chr1	55521151	55521535	C_peak_1864	145.54
chr1	55530495	55530776	C_peak_1865	34.2625
chr1	55595035	55595366	C_peak_1866	28.4235
chr1	55610653	55610853	C_peak_1867	12.2233
chr1	55661094	55661496	C_peak_1868	92.4607
chr1	55699732	55700029	C_peak_1869	24.4331
chr1	55710363	55710788	C_peak_1870	296.187
chr1	55741220	55741477	C_peak_1871	18.6655
chr1	55741673	55741898	C_peak_1872	12.5711
chr1	55742714	55743087	C_peak_1873	65.7257
chr1	55776173	55776574	C_peak_1874	32.6509
chr1	55825343	55825593	C_peak_1875	17.077
chr1	55829910	55830193	C_peak_1876	12.3825
chr1	55835039	55835794	C_peak_1877	51.5853
chr1	55909142	55909780	C_peak_1878	156.992
chr1	55911848	55912193	C_peak_1879	32.8858
chr1	55914039	55914262	C_peak_1880	10.5669
chr1	55939927	55940177	C_peak_1881	9.81262
chr1	55942411	55942748	C_peak_1882	43.3968
chr1	55997354	55997715	C_peak_1883	50.1241
chr1	56046381	56046971	C_peak_1884	199.314
chr1	56050964	56051168	C_peak_1885	11.7204
chr1	56055405	56055811	C_peak_1886	67.9527
chr1	56073114	56073431	C_peak_1887	23.3746
chr1	56088920	56089228	C_peak_1888	9.4095
chr1	56097223	56098256	C_peak_1889	133.751
chr1	56135041	56135395	C_peak_1890	49.5515
chr1	56159947	56160201	C_peak_1891	19.4995
chr1	56161359	56161576	C_peak_1892	19.4995
chr1	56161954	56162154	C_peak_1893	6.05274
chr1	56182972	56183173	C_peak_1894	6.57848
chr1	56184382	56185079	C_peak_1895	519.877
chr1	56190126	56190602	C_peak_1896	84.4755
chr1	56191123	56191457	C_peak_1897	45.8079
chr1	56207265	56207687	C_peak_1898	99.2123
chr1	56247629	56248051	C_peak_1899	18.4593
chr1	56278078	56278440	C_peak_1900	28.4705
chr1	56279264	56279652	C_peak_1901	160.335
chr1	56293029	56293317	C_peak_1902	30.6198
chr1	56311728	56312066	C_peak_1903	28.3157
chr1	56320689	56321049	C_peak_1904	25.2721
chr1	56325559	56325932	C_peak_1905	62.3873
chr1	56331410	56331937	C_peak_1906	244.161
chr1	56363832	56364347	C_peak_1907	252.983
chr1	56382196	56382625	C_peak_1908	191.672
chr1	56393638	56394012	C_peak_1909	78.8425
chr1	56440800	56441102	C_peak_1910	36.4691
chr1	56446173	56447470	C_peak_1911	732.669
chr1	56451538	56452101	C_peak_1912	615.602
chr1	56454149	56454810	C_peak_1913	73.6768
chr1	56455082	56455294	C_peak_1914	3.24035
chr1	56455392	56456150	C_peak_1915	410.944
chr1	56522262	56522601	C_peak_1916	42.3949
chr1	56530243	56530756	C_peak_1917	133.649
chr1	56531392	56531699	C_peak_1918	23.8457
chr1	56542924	56543217	C_peak_1919	17.0869
chr1	56546746	56547133	C_peak_1920	168.403
chr1	56558934	56559206	C_peak_1921	15.179
chr1	56561577	56562404	C_peak_1922	251.107
chr1	56564585	56565136	C_peak_1923	56.5799
chr1	56602747	56603013	C_peak_1924	30.47
chr1	56617117	56617450	C_peak_1925	28.1921
chr1	56656568	56657332	C_peak_1926	178.043
chr1	56660565	56661082	C_peak_1927	409.058
chr1	56665786	56666032	C_peak_1928	11.8619
chr1	56667878	56668768	C_peak_1929	336.896
chr1	56686391	56686766	C_peak_1930	31.3197
chr1	56721335	56721952	C_peak_1931	110.315
chr1	56733347	56733837	C_peak_1932	47.2974
chr1	56752725	56752964	C_peak_1933	12.896
chr1	56770567	56770923	C_peak_1934	21.5173
chr1	56795681	56796065	C_peak_1935	73.0128
chr1	56840287	56840622	C_peak_1936	17.4968
chr1	56863292	56863903	C_peak_1937	151.842
chr1	56914663	56914864	C_peak_1938	13.2236
chr1	56922062	56922317	C_peak_1939	14.3726
chr1	56945010	56945706	C_peak_1940	153.318
chr1	56974254	56974556	C_peak_1941	24.72
chr1	56981610	56981905	C_peak_1942	22.3832
chr1	57037043	57037526	C_peak_1943	59.4388
chr1	57091500	57091855	C_peak_1944	24.318
chr1	57092313	57092540	C_peak_1945	9.61834
chr1	57092711	57092928	C_peak_1946	12.4429
chr1	57097638	57097946	C_peak_1947	15.4109
chr1	57261542	57261927	C_peak_1948	68.033
chr1	57265556	57266063	C_peak_1949	11.6687
chr1	57298049	57298396	C_peak_1950	52.687
chr1	57367426	57367791	C_peak_1951	69.7309
chr1	57370200	57370515	C_peak_1952	9.4643
chr1	57374621	57374932	C_peak_1953	13.707
chr1	57376063	57376333	C_peak_1954	22.9965
chr1	57376747	57377900	C_peak_1955	508.922
chr1	57386169	57386694	C_peak_1956	48.7707
chr1	57390128	57390345	C_peak_1957	17.3729
chr1	57390874	57391146	C_peak_1958	15.0407
chr1	57414315	57414656	C_peak_1959	66.5755
chr1	57424153	57424768	C_peak_1960	510.017
chr1	57439517	57440372	C_peak_1961	247.024
chr1	57469140	57469470	C_peak_1962	57.594
chr1	57587713	57588084	C_peak_1963	108.737
chr1	57598677	57599197	C_peak_1964	83.4301
chr1	57699559	57699829	C_peak_1965	16.727
chr1	57719577	57720128	C_peak_1966	151.143
chr1	57724583	57724980	C_peak_1967	85.7536
chr1	57745901	57746150	C_peak_1968	10.216
chr1	57770339	57770559	C_peak_1969	13.7024
chr1	57894823	57895039	C_peak_1970	10.4163
chr1	57934276	57935100	C_peak_1971	121.533
chr1	57939788	57940028	C_peak_1972	18.8344
chr1	57955201	57955548	C_peak_1973	43.7125
chr1	58057428	58057805	C_peak_1974	73.5495
chr1	58102721	58103117	C_peak_1975	136.481
chr1	58207277	58207520	C_peak_1976	11.8812
chr1	58286267	58286690	C_peak_1977	86.0675
chr1	58523546	58523833	C_peak_1978	27.2546
chr1	58571211	58571484	C_peak_1979	20.1382
chr1	58749180	58749481	C_peak_1980	33.7587
chr1	58796732	58797247	C_peak_1981	164.073
chr1	58876845	58877235	C_peak_1982	32.8858
chr1	58877549	58877858	C_peak_1983	23.6461
chr1	58878039	58878556	C_peak_1984	67.9139
chr1	58909660	58910155	C_peak_1985	40.3207
chr1	58913353	58914299	C_peak_1986	158.539
chr1	58921983	58922514	C_peak_1987	435.664
chr1	58934720	58935357	C_peak_1988	214.403
chr1	58994155	58994583	C_peak_1989	165.694
chr1	59005212	59005612	C_peak_1990	144.585
chr1	59011536	59011894	C_peak_1991	46.6197
chr1	59036453	59036758	C_peak_1992	36.254
chr1	59041356	59041568	C_peak_1993	16.3352
chr1	59050017	59050628	C_peak_1994	725.228
chr1	59051302	59051719	C_peak_1995	90.4736
chr1	59083796	59084308	C_peak_1996	162.692
chr1	59086915	59087463	C_peak_1997	28.4705
chr1	59176764	59177106	C_peak_1998	78.4089
chr1	59218323	59218793	C_peak_1999	17.799
[truncated: 76,671 more rows]

## Sheet: cortisol
Chromosome	Start	End	PeakID	Peak Score
chr1	33034	33372	F_peak_1	77.9595
chr1	34650	35013	F_peak_2	84.1385
chr1	38472	38891	F_peak_3	173.02
chr1	42077	42451	F_peak_4	58.7242
chr1	96346	96826	F_peak_5	320.307
chr1	143788	144198	F_peak_6	91.6314
chr1	242681	243139	F_peak_7	135.338
chr1	391391	391617	F_peak_8	11.787
chr1	412277	412529	F_peak_9	19.8768
chr1	424525	424771	F_peak_10	10.9763
chr1	540848	541175	F_peak_11	39.4881
chr1	559853	560075	F_peak_12	25.4446
chr1	577937	578240	F_peak_13	45.2035
chr1	598829	599057	F_peak_14	10.9919
chr1	679556	679938	F_peak_15	131.775
chr1	685529	685818	F_peak_16	14.2036
chr1	713567	714169	F_peak_17	109.934
chr1	714914	715361	F_peak_18	237.546
chr1	730363	730719	F_peak_19	119.015
chr1	740070	740361	F_peak_20	29.0931
chr1	748101	748471	F_peak_21	48.9692
chr1	752324	752859	F_peak_22	49.5255
chr1	760435	760679	F_peak_23	12.1929
chr1	786886	787270	F_peak_24	74.0138
chr1	802893	803342	F_peak_25	493.922
chr1	816029	816384	F_peak_26	96.0628
chr1	852023	852332	F_peak_27	29.7145
chr1	926177	926392	F_peak_28	15.1908
chr1	936054	936615	F_peak_29	552.284
chr1	944132	944419	F_peak_30	14.022
chr1	999545	999934	F_peak_31	87.3266
chr1	1121095	1121465	F_peak_32	70.9988
chr1	1198152	1198523	F_peak_33	52.6725
chr1	1200239	1200482	F_peak_34	17.4358
chr1	1243344	1243907	F_peak_35	1550.27
chr1	1295942	1296258	F_peak_36	43.5726
chr1	1306648	1307052	F_peak_37	109.231
chr1	1333573	1333892	F_peak_38	27.1315
chr1	1346429	1346669	F_peak_39	11.7143
chr1	1406918	1407206	F_peak_40	19.745
chr1	1444253	1444489	F_peak_41	12.3962
chr1	1447320	1447581	F_peak_42	32.4133
chr1	1468923	1469211	F_peak_43	27.6402
chr1	1473361	1473600	F_peak_44	8.02012
chr1	1488197	1488543	F_peak_45	43.9621
chr1	1503350	1503683	F_peak_46	66.1818
chr1	1509225	1509546	F_peak_47	29.1292
chr1	1522498	1522856	F_peak_48	77.3388
chr1	1546434	1547169	F_peak_49	50.7339
chr1	1549335	1550373	F_peak_50	539.4
chr1	1593812	1594267	F_peak_51	493.578
chr1	1617578	1618157	F_peak_52	633.615
chr1	1626436	1627009	F_peak_53	145.818
chr1	1655673	1655940	F_peak_54	12.0441
chr1	1659725	1660431	F_peak_55	494.065
chr1	1672358	1672826	F_peak_56	637.354
chr1	1678691	1679142	F_peak_57	124.356
chr1	1695618	1696106	F_peak_58	361.694
chr1	1711782	1712215	F_peak_59	555.401
chr1	1714074	1714371	F_peak_60	28.2729
chr1	1738673	1738987	F_peak_61	22.977
chr1	1760376	1760676	F_peak_62	22.6119
chr1	1771062	1771315	F_peak_63	20.2781
chr1	1775487	1775853	F_peak_64	11.4227
chr1	1790450	1790860	F_peak_65	150.974
chr1	1794581	1794947	F_peak_66	90.8571
chr1	1800052	1800302	F_peak_67	17.4985
chr1	1817602	1817816	F_peak_68	15.7913
chr1	1820000	1820206	F_peak_69	10.2768
chr1	1820746	1821106	F_peak_70	52.8426
chr1	1822610	1823043	F_peak_71	34.7051
chr1	1828119	1828389	F_peak_72	22.273
chr1	1891922	1892196	F_peak_73	24.1491
chr1	1915154	1915386	F_peak_74	7.88914
chr1	1923518	1923735	F_peak_75	18.9838
chr1	1927670	1927893	F_peak_76	18.9838
chr1	2071524	2071755	F_peak_77	15.4139
chr1	2082679	2083112	F_peak_78	226.244
chr1	2083448	2083672	F_peak_79	13.6418
chr1	2120661	2121610	F_peak_80	161.349
chr1	2123941	2124253	F_peak_81	40.2246
chr1	2145510	2145764	F_peak_82	10.1083
chr1	2151377	2151746	F_peak_83	66.1818
chr1	2163447	2163761	F_peak_84	60.9955
chr1	2165688	2166461	F_peak_85	3213.02
chr1	2171757	2172012	F_peak_86	13.4655
chr1	2189440	2189721	F_peak_87	11.7944
chr1	2207215	2207705	F_peak_88	472.457
chr1	2215709	2216066	F_peak_89	49.6944
chr1	2222064	2222460	F_peak_90	184.112
chr1	2262240	2262550	F_peak_91	51.488
chr1	2322879	2323226	F_peak_92	46.1179
chr1	2390119	2390483	F_peak_93	82.814
chr1	2425645	2426167	F_peak_94	660.388
chr1	2454755	2454976	F_peak_95	10.0958
chr1	2574596	2574858	F_peak_96	43.7863
chr1	2952154	2952549	F_peak_97	91.1266
chr1	3003338	3003624	F_peak_98	16.9746
chr1	3097716	3098525	F_peak_99	19.6506
chr1	3222860	3223609	F_peak_100	1637.06
chr1	3231301	3231617	F_peak_101	18.9643
chr1	3283176	3283564	F_peak_102	98.0983
chr1	3286386	3287034	F_peak_103	116.675
chr1	3390135	3390423	F_peak_104	25.4567
chr1	3400322	3400623	F_peak_105	44.1857
chr1	3535934	3536172	F_peak_106	13.794
chr1	3540181	3540410	F_peak_107	9.12474
chr1	3541141	3541532	F_peak_108	105.135
chr1	3585431	3585776	F_peak_109	69.8553
chr1	3738547	3738785	F_peak_110	15.432
chr1	3816729	3817122	F_peak_111	122.356
chr1	3818384	3818624	F_peak_112	12.0432
chr1	3841616	3841835	F_peak_113	9.39743
chr1	4566705	4567021	F_peak_114	24.6014
chr1	4695661	4695909	F_peak_115	10.2768
chr1	4815488	4816044	F_peak_116	504.669
chr1	4988324	4988619	F_peak_117	17.8844
chr1	5576901	5577141	F_peak_118	13.4601
chr1	5671498	5671771	F_peak_119	8.21755
chr1	5682539	5682787	F_peak_120	17.8844
chr1	5777699	5778167	F_peak_121	169.07
chr1	5787267	5787541	F_peak_122	39.4929
chr1	5840430	5840725	F_peak_123	22.6252
chr1	5888507	5888716	F_peak_124	10.1779
chr1	5895733	5895977	F_peak_125	7.88914
chr1	6040367	6040967	F_peak_126	121.954
chr1	6069808	6070184	F_peak_127	163.887
chr1	6112391	6112626	F_peak_128	8.63397
chr1	6178532	6178898	F_peak_129	96.9549
chr1	6179354	6179596	F_peak_130	17.8844
chr1	6183165	6183467	F_peak_131	21.6961
chr1	6242829	6243095	F_peak_132	19.676
chr1	6245115	6245664	F_peak_133	253.532
chr1	6300497	6300824	F_peak_134	65.8842
chr1	6319918	6320499	F_peak_135	1523.58
chr1	6401008	6401431	F_peak_136	59.4444
chr1	6419758	6420121	F_peak_137	48.7559
chr1	6428974	6429249	F_peak_138	26.9373
chr1	6445808	6446096	F_peak_139	24.0528
chr1	6466094	6466458	F_peak_140	119.008
chr1	6470317	6470888	F_peak_141	84.1514
chr1	6475224	6475597	F_peak_142	50.8144
chr1	6498941	6499320	F_peak_143	165.582
chr1	6613686	6614045	F_peak_144	105.203
chr1	6614580	6614866	F_peak_145	35.1307
chr1	6658764	6659077	F_peak_146	30.1665
chr1	6664358	6664740	F_peak_147	136.302
chr1	6732488	6732862	F_peak_148	19.0383
chr1	6762102	6762364	F_peak_149	22.273
chr1	6780287	6780609	F_peak_150	36.1405
chr1	6787587	6787890	F_peak_151	40.5297
chr1	6822190	6822534	F_peak_152	31.8275
chr1	6860876	6861140	F_peak_153	33.893
chr1	6894496	6894836	F_peak_154	19.6506
chr1	6914390	6914739	F_peak_155	21.3698
chr1	6920118	6920327	F_peak_156	9.81352
chr1	6961275	6961518	F_peak_157	11.73
chr1	6972052	6972494	F_peak_158	289.548
chr1	6978111	6978825	F_peak_159	179.616
chr1	7004598	7004844	F_peak_160	14.3178
chr1	7018438	7018886	F_peak_161	357.266
chr1	7130424	7130748	F_peak_162	27.9086
chr1	7177516	7177927	F_peak_163	86.5758
chr1	7236094	7236393	F_peak_164	28.6716
chr1	7283623	7284023	F_peak_165	54.3857
chr1	7308990	7309300	F_peak_166	55.6359
chr1	7341690	7342332	F_peak_167	300.217
chr1	7351512	7351824	F_peak_168	34.4523
chr1	7359215	7359775	F_peak_169	119.922
chr1	7359883	7360345	F_peak_170	17.3722
chr1	7360899	7361484	F_peak_171	71.0405
chr1	7364032	7364393	F_peak_172	60.4274
chr1	7399070	7399476	F_peak_173	124.083
chr1	7408891	7409232	F_peak_174	35.0628
chr1	7439795	7440152	F_peak_175	24.2455
chr1	7447712	7448012	F_peak_176	36.2597
chr1	7453640	7453880	F_peak_177	10.1779
chr1	7461878	7462374	F_peak_178	128.097
chr1	7471415	7471648	F_peak_179	17.8844
chr1	7487201	7487502	F_peak_180	42.0804
chr1	7524443	7524689	F_peak_181	16.0749
chr1	7537263	7537710	F_peak_182	81.0964
chr1	7540591	7540903	F_peak_183	32.3944
chr1	7788945	7789156	F_peak_184	10.9763
chr1	7831603	7832004	F_peak_185	87.7988
chr1	7844009	7844320	F_peak_186	36.1412
chr1	7845795	7846043	F_peak_187	14.2193
chr1	7905855	7906389	F_peak_188	21.8217
chr1	7963438	7963679	F_peak_189	20.6942
chr1	7982535	7982803	F_peak_190	28.6716
chr1	7999978	8000418	F_peak_191	28.3933
chr1	8001745	8002065	F_peak_192	34.6263
chr1	8002729	8003055	F_peak_193	25.0932
chr1	8022258	8022555	F_peak_194	30.1322
chr1	8058967	8059326	F_peak_195	24.5035
chr1	8063588	8063897	F_peak_196	38.1899
chr1	8064870	8065648	F_peak_197	430.161
chr1	8071498	8071817	F_peak_198	25.6392
chr1	8075843	8076260	F_peak_199	198.648
chr1	8076612	8076975	F_peak_200	65.9324
chr1	8077649	8078109	F_peak_201	197.207
chr1	8083509	8083856	F_peak_202	38.8594
chr1	8085161	8085451	F_peak_203	20.5318
chr1	8087388	8088825	F_peak_204	295.223
chr1	8107204	8108271	F_peak_205	694.084
chr1	8116025	8116483	F_peak_206	729.25
chr1	8119040	8119740	F_peak_207	756.205
chr1	8121321	8121717	F_peak_208	86.081
chr1	8130905	8131276	F_peak_209	49.3712
chr1	8135483	8135969	F_peak_210	85.419
chr1	8136953	8137331	F_peak_211	25.4354
chr1	8141311	8141552	F_peak_212	13.4655
chr1	8142941	8143434	F_peak_213	109.694
chr1	8143946	8144360	F_peak_214	249.831
chr1	8149897	8151244	F_peak_215	208.813
chr1	8152159	8152486	F_peak_216	26.2794
chr1	8156475	8157106	F_peak_217	264.133
chr1	8157387	8157803	F_peak_218	107.501
chr1	8166083	8166395	F_peak_219	21.3284
chr1	8167122	8167477	F_peak_220	51.2913
chr1	8170408	8170713	F_peak_221	21.0104
chr1	8172846	8173382	F_peak_222	385.073
chr1	8176642	8177206	F_peak_223	48.6119
chr1	8178852	8179199	F_peak_224	42.0977
chr1	8180747	8181141	F_peak_225	61.8033
chr1	8187529	8187749	F_peak_226	12.9159
chr1	8194132	8194726	F_peak_227	291.022
chr1	8197699	8198120	F_peak_228	158.538
chr1	8201125	8201374	F_peak_229	11.974
chr1	8201804	8202369	F_peak_230	480.977
chr1	8215507	8215797	F_peak_231	8.88967
chr1	8223919	8224306	F_peak_232	95.0175
chr1	8234354	8234655	F_peak_233	13.9853
chr1	8234977	8235271	F_peak_234	28.8577
chr1	8241954	8242561	F_peak_235	24.5035
chr1	8254587	8254798	F_peak_236	11.0491
chr1	8257706	8258208	F_peak_237	189.151
chr1	8262310	8262531	F_peak_238	8.95547
chr1	8264410	8264943	F_peak_239	298.715
chr1	8265845	8266212	F_peak_240	72.3329
chr1	8271714	8272541	F_peak_241	1320.18
chr1	8278714	8279134	F_peak_242	107.568
chr1	8284694	8285241	F_peak_243	122.892
chr1	8289634	8290445	F_peak_244	347.211
chr1	8293105	8293305	F_peak_245	11.3302
chr1	8298235	8298554	F_peak_246	27.3322
chr1	8299008	8299435	F_peak_247	159.866
chr1	8313607	8313871	F_peak_248	18.6866
chr1	8319250	8320061	F_peak_249	48.1643
chr1	8344273	8344699	F_peak_250	29.7084
chr1	8362591	8362853	F_peak_251	17.1641
chr1	8362977	8363566	F_peak_252	27.3322
chr1	8375314	8375633	F_peak_253	47.4966
chr1	8385090	8385359	F_peak_254	19.745
chr1	8399063	8399359	F_peak_255	18.8101
chr1	8441712	8442045	F_peak_256	27.3938
chr1	8443187	8443530	F_peak_257	45.2821
chr1	8448068	8448579	F_peak_258	210.974
chr1	8456758	8457743	F_peak_259	319.536
chr1	8467068	8467364	F_peak_260	19.6506
chr1	8468292	8468621	F_peak_261	23.0208
chr1	8469726	8469949	F_peak_262	13.2181
chr1	8470895	8471231	F_peak_263	106.599
chr1	8477029	8477333	F_peak_264	28.6018
chr1	8479101	8479652	F_peak_265	696.57
chr1	8509411	8510065	F_peak_266	370.647
chr1	8516378	8516683	F_peak_267	28.8397
chr1	8526271	8526579	F_peak_268	27.3322
chr1	8537548	8538488	F_peak_269	802.411
chr1	8541701	8542050	F_peak_270	56.7863
chr1	8543127	8543457	F_peak_271	16.4749
chr1	8557445	8558026	F_peak_272	985.651
chr1	8567360	8567700	F_peak_273	50.4872
chr1	8570381	8570614	F_peak_274	30.114
chr1	8578509	8578958	F_peak_275	271.85
chr1	8600627	8600987	F_peak_276	32.0245
chr1	8601971	8602287	F_peak_277	30.0398
chr1	8627321	8627662	F_peak_278	47.1075
chr1	8663416	8663675	F_peak_279	26.6169
chr1	8672062	8672361	F_peak_280	25.8679
chr1	8681794	8682243	F_peak_281	187.181
chr1	8686024	8687082	F_peak_282	209.927
chr1	8689197	8689653	F_peak_283	87.1357
chr1	8721934	8722183	F_peak_284	10.9794
chr1	8722798	8723515	F_peak_285	92.2956
chr1	8728042	8728323	F_peak_286	26.8535
chr1	8733904	8734117	F_peak_287	8.65376
chr1	8737735	8738219	F_peak_288	125.416
chr1	8739403	8739872	F_peak_289	69.3934
chr1	8750908	8751179	F_peak_290	25.5078
chr1	8761166	8762011	F_peak_291	72.0014
chr1	8763492	8763769	F_peak_292	13.4655
chr1	8772308	8773133	F_peak_293	77.9747
chr1	8781993	8782347	F_peak_294	99.6707
chr1	8800055	8800483	F_peak_295	49.6067
chr1	8825317	8825663	F_peak_296	40.5297
chr1	8857358	8857648	F_peak_297	20.6942
chr1	8878076	8878442	F_peak_298	24.0528
chr1	8882513	8883063	F_peak_299	27.4901
chr1	8914739	8915346	F_peak_300	763.323
chr1	8918371	8918580	F_peak_301	3.38633
chr1	8919870	8920150	F_peak_302	15.3093
chr1	8930195	8930428	F_peak_303	12.2275
chr1	8931104	8931458	F_peak_304	68.1825
chr1	8933674	8934142	F_peak_305	37.4802
chr1	8937436	8938209	F_peak_306	182.08
chr1	8939978	8940505	F_peak_307	241.998
chr1	8943566	8943796	F_peak_308	15.8817
chr1	8949180	8949808	F_peak_309	111.976
chr1	8950412	8950976	F_peak_310	18.2778
chr1	8963610	8964399	F_peak_311	244.788
chr1	8965582	8966472	F_peak_312	37.9792
chr1	8968367	8969358	F_peak_313	344.181
chr1	8977720	8978095	F_peak_314	24.3851
chr1	8991376	8991732	F_peak_315	41.5239
chr1	9025205	9025790	F_peak_316	134.953
chr1	9033943	9034443	F_peak_317	37.5879
chr1	9037220	9037452	F_peak_318	15.5307
chr1	9086742	9087089	F_peak_319	10.5561
chr1	9088974	9089612	F_peak_320	548.019
chr1	9118622	9118960	F_peak_321	52.8426
chr1	9121277	9121820	F_peak_322	297.19
chr1	9127223	9127697	F_peak_323	519.683
chr1	9142902	9143224	F_peak_324	37.4525
chr1	9144649	9144869	F_peak_325	9.40487
chr1	9145337	9145930	F_peak_326	125.962
chr1	9146786	9147257	F_peak_327	19.5979
chr1	9160796	9161215	F_peak_328	141.575
chr1	9170697	9171059	F_peak_329	60.7738
chr1	9175061	9175382	F_peak_330	81.2662
chr1	9190178	9190399	F_peak_331	20.5318
chr1	9200053	9200359	F_peak_332	19.8768
chr1	9203386	9203769	F_peak_333	95.566
chr1	9205359	9205563	F_peak_334	11.4945
chr1	9224057	9224530	F_peak_335	143.283
chr1	9226392	9226668	F_peak_336	18.0266
chr1	9241721	9241954	F_peak_337	8.41345
chr1	9253161	9253767	F_peak_338	697.917
chr1	9256156	9256694	F_peak_339	755.095
chr1	9261778	9262139	F_peak_340	26.2794
chr1	9293354	9293819	F_peak_341	334.023
chr1	9301969	9302764	F_peak_342	438.593
chr1	9313551	9314101	F_peak_343	449.375
chr1	9332800	9333058	F_peak_344	19.8768
chr1	9336503	9336805	F_peak_345	28.3144
chr1	9338264	9338569	F_peak_346	47.0821
chr1	9341235	9341862	F_peak_347	355.905
chr1	9349135	9349386	F_peak_348	14.9503
chr1	9349562	9350659	F_peak_349	2407.21
chr1	9356929	9357316	F_peak_350	66.8431
chr1	9360179	9360539	F_peak_351	18.0758
chr1	9363178	9363566	F_peak_352	38.1899
chr1	9372630	9372842	F_peak_353	11.3302
chr1	9375821	9376076	F_peak_354	18.9837
chr1	9381484	9381836	F_peak_355	74.9254
chr1	9388811	9389065	F_peak_356	11.9485
chr1	9391749	9392170	F_peak_357	26.2435
chr1	9436956	9437295	F_peak_358	57.1251
chr1	9445085	9445413	F_peak_359	30.8544
chr1	9470890	9471272	F_peak_360	72.9127
chr1	9473672	9474655	F_peak_361	88.0105
chr1	9475805	9476040	F_peak_362	22.0838
chr1	9488856	9489291	F_peak_363	113.313
chr1	9498480	9499116	F_peak_364	326.753
chr1	9503669	9504015	F_peak_365	48.3166
chr1	9504176	9504812	F_peak_366	250.734
chr1	9509078	9509788	F_peak_367	817.64
chr1	9514831	9515050	F_peak_368	13.5426
chr1	9520059	9520320	F_peak_369	16.2634
chr1	9542516	9542758	F_peak_370	8.50718
chr1	9561897	9562133	F_peak_371	20.6942
chr1	9568152	9568352	F_peak_372	7.88914
chr1	9577259	9577558	F_peak_373	28.57
chr1	9589972	9590307	F_peak_374	20.4691
chr1	9599179	9599580	F_peak_375	389.283
chr1	9613978	9614324	F_peak_376	45.2035
chr1	9621527	9621816	F_peak_377	23.1816
chr1	9625086	9625352	F_peak_378	20.6942
chr1	9630964	9631547	F_peak_379	15.7065
chr1	9675949	9676213	F_peak_380	15.5307
chr1	9704711	9705090	F_peak_381	134.584
chr1	9719186	9719842	F_peak_382	1696.87
chr1	9727345	9727563	F_peak_383	9.97869
chr1	9741469	9741683	F_peak_384	8.17403
chr1	9741929	9742164	F_peak_385	12.7429
chr1	9745935	9746294	F_peak_386	82.4219
chr1	9765363	9765731	F_peak_387	24.818
chr1	9767668	9767904	F_peak_388	9.30564
chr1	9779255	9779639	F_peak_389	70.9211
chr1	9806365	9806580	F_peak_390	7.81532
chr1	9819587	9819931	F_peak_391	42.8969
chr1	9826754	9827159	F_peak_392	72.9168
chr1	9836095	9836714	F_peak_393	319.944
chr1	9845359	9845755	F_peak_394	41.5239
chr1	9858339	9859082	F_peak_395	1085.86
chr1	9876304	9876681	F_peak_396	122.013
chr1	9912412	9912919	F_peak_397	774.844
chr1	10010920	10011366	F_peak_398	112.757
chr1	10018865	10019246	F_peak_399	97.668
chr1	10091530	10091907	F_peak_400	22.273
chr1	10093612	10094010	F_peak_401	75.5034
chr1	10115670	10116366	F_peak_402	495.708
chr1	10119093	10119408	F_peak_403	39.515
chr1	10127100	10127531	F_peak_404	202.291
chr1	10134448	10134659	F_peak_405	11.396
chr1	10134902	10135254	F_peak_406	37.4802
chr1	10143169	10143512	F_peak_407	38.5615
chr1	10183142	10183829	F_peak_408	54.3155
chr1	10255687	10256082	F_peak_409	266.325
chr1	10263667	10263885	F_peak_410	14.8872
chr1	10271519	10271998	F_peak_411	300.467
chr1	10273802	10274133	F_peak_412	23.1584
chr1	10288682	10289015	F_peak_413	13.8764
chr1	10290734	10291100	F_peak_414	51.926
chr1	10296956	10297166	F_peak_415	15.5307
chr1	10299752	10299979	F_peak_416	14.573
chr1	10311864	10312197	F_peak_417	20.1377
chr1	10312544	10312801	F_peak_418	20.3194
chr1	10313780	10314636	F_peak_419	361.083
chr1	10333388	10333948	F_peak_420	10.9763
chr1	10344420	10344956	F_peak_421	512.556
chr1	10362374	10362623	F_peak_422	25.0339
chr1	10407561	10407789	F_peak_423	14.9503
chr1	10434483	10434775	F_peak_424	30.7479
chr1	10437662	10437877	F_peak_425	11.6952
chr1	10438505	10438812	F_peak_426	6.18204
chr1	10447636	10448706	F_peak_427	85.4605
chr1	10460468	10461085	F_peak_428	1561.68
chr1	10475414	10475763	F_peak_429	38.8594
chr1	10519200	10519719	F_peak_430	154.336
chr1	10567531	10567945	F_peak_431	360.448
chr1	10570588	10571031	F_peak_432	199.895
chr1	10597484	10597861	F_peak_433	108.943
chr1	10615749	10616074	F_peak_434	48.7176
chr1	10617795	10618081	F_peak_435	13.4601
chr1	10659640	10659896	F_peak_436	17.4358
chr1	10695626	10696009	F_peak_437	120.454
chr1	10706422	10706803	F_peak_438	58.3801
chr1	10771924	10772218	F_peak_439	17.2342
chr1	10790957	10791644	F_peak_440	362.284
chr1	10853261	10853522	F_peak_441	16.0749
chr1	10857106	10857380	F_peak_442	23.8275
chr1	10970859	10971105	F_peak_443	23.6082
chr1	11011502	11011720	F_peak_444	12.6163
chr1	11025638	11026024	F_peak_445	73.5751
chr1	11111363	11111609	F_peak_446	13.4601
chr1	11111871	11112243	F_peak_447	54.442
chr1	11121305	11121545	F_peak_448	18.9643
chr1	11160891	11161141	F_peak_449	10.2595
chr1	11185937	11186142	F_peak_450	10.9763
chr1	11218673	11219478	F_peak_451	459.882
chr1	11236259	11236590	F_peak_452	37.599
chr1	11239839	11240204	F_peak_453	70.5149
chr1	11242004	11242483	F_peak_454	342.957
chr1	11245056	11245432	F_peak_455	40.5297
chr1	11248541	11248849	F_peak_456	30.5572
chr1	11257522	11257809	F_peak_457	18.8101
chr1	11324504	11324743	F_peak_458	9.34823
chr1	11508386	11508747	F_peak_459	19.8768
chr1	11593216	11593567	F_peak_460	39.4929
chr1	11654292	11654550	F_peak_461	30.8179
chr1	11747111	11747359	F_peak_462	17.8844
chr1	11766826	11767069	F_peak_463	20.7811
chr1	11788267	11788576	F_peak_464	12.8835
chr1	11789255	11789490	F_peak_465	16.3755
chr1	11790378	11790788	F_peak_466	84.4347
chr1	11792085	11792345	F_peak_467	10.2768
chr1	11795777	11796082	F_peak_468	24.7253
chr1	11796555	11797567	F_peak_469	1515.38
chr1	11830054	11830450	F_peak_470	54.7082
chr1	11852096	11852416	F_peak_471	53.3205
chr1	11874879	11875146	F_peak_472	21.9629
chr1	11881452	11881723	F_peak_473	16.8413
chr1	11882177	11882512	F_peak_474	58.7242
chr1	11953277	11953631	F_peak_475	42.8969
chr1	11967748	11968099	F_peak_476	14.1351
chr1	11968267	11968675	F_peak_477	82.6779
chr1	11990576	11991135	F_peak_478	170.26
chr1	11998789	11999123	F_peak_479	36.7044
chr1	12019030	12019521	F_peak_480	216.336
chr1	12039108	12039387	F_peak_481	14.4514
chr1	12039769	12040078	F_peak_482	6.89007
chr1	12079264	12079585	F_peak_483	37.567
chr1	12083402	12083669	F_peak_484	14.0714
chr1	12092475	12092771	F_peak_485	29.7145
chr1	12093667	12093896	F_peak_486	3.94118
chr1	12104407	12104678	F_peak_487	13.07
chr1	12127616	12128135	F_peak_488	60.1076
chr1	12134815	12135563	F_peak_489	30.4319
chr1	12155100	12155394	F_peak_490	16.9746
chr1	12155790	12156335	F_peak_491	77.4303
chr1	12157491	12157721	F_peak_492	13.2181
chr1	12168712	12168916	F_peak_493	10.9763
chr1	12181801	12182101	F_peak_494	13.07
chr1	12196571	12196789	F_peak_495	10.1779
chr1	12197307	12197618	F_peak_496	45.0624
chr1	12203612	12204254	F_peak_497	505.326
chr1	12238065	12238514	F_peak_498	260.627
chr1	12240372	12240781	F_peak_499	196.259
chr1	12244089	12244678	F_peak_500	297.225
chr1	12245159	12245390	F_peak_501	17.5068
chr1	12256770	12257051	F_peak_502	31.8843
chr1	12273786	12274307	F_peak_503	33.6682
chr1	12278512	12279043	F_peak_504	82.0541
chr1	12287309	12287558	F_peak_505	12.7791
chr1	12291308	12291635	F_peak_506	72.9526
chr1	12304952	12305531	F_peak_507	40.5297
chr1	12315685	12316079	F_peak_508	91.6314
chr1	12354165	12354528	F_peak_509	48.7559
chr1	12356809	12357069	F_peak_510	12.3962
chr1	12375107	12375579	F_peak_511	37.4802
chr1	12376433	12376772	F_peak_512	60.0718
chr1	12430303	12430654	F_peak_513	16.3755
chr1	12431108	12431636	F_peak_514	143.729
chr1	12436979	12437326	F_peak_515	27.3309
chr1	12466689	12467147	F_peak_516	150.974
chr1	12502892	12503192	F_peak_517	17.9933
chr1	12508864	12509092	F_peak_518	9.57613
chr1	12509314	12509566	F_peak_519	19.3574
chr1	12517068	12517272	F_peak_520	6.92839
chr1	12517788	12518194	F_peak_521	19.6506
chr1	12560000	12560505	F_peak_522	41.2055
chr1	12571160	12571364	F_peak_523	9.96852
chr1	12585487	12585715	F_peak_524	17.8844
chr1	12588354	12588727	F_peak_525	76.1995
chr1	12599973	12600436	F_peak_526	294.122
chr1	12615707	12616097	F_peak_527	78.6219
chr1	12616494	12616825	F_peak_528	80.9047
chr1	12617264	12617669	F_peak_529	228.787
chr1	12619237	12619595	F_peak_530	38.5615
chr1	12633639	12633868	F_peak_531	18.4126
chr1	12635620	12635940	F_peak_532	30.8229
chr1	12640198	12640919	F_peak_533	85.4402
chr1	12647048	12647392	F_peak_534	69.7119
chr1	12653552	12654003	F_peak_535	262.602
chr1	12655845	12656402	F_peak_536	1258.64
chr1	12664346	12664773	F_peak_537	195.001
chr1	12670514	12671010	F_peak_538	229.417
chr1	12677852	12678137	F_peak_539	24.3949
chr1	12680365	12680565	F_peak_540	10.6435
chr1	12691251	12691457	F_peak_541	9.75228
chr1	12707922	12708443	F_peak_542	16.9746
chr1	12753233	12753603	F_peak_543	70.9988
chr1	12768962	12769602	F_peak_544	133.979
chr1	12771442	12771777	F_peak_545	30.3677
chr1	12774773	12775012	F_peak_546	16.0749
chr1	12814788	12814989	F_peak_547	10.1779
chr1	13155454	13155695	F_peak_548	10.9919
chr1	13464303	13464503	F_peak_549	10.1779
chr1	13528231	13528463	F_peak_550	13.4601
chr1	13749124	13749363	F_peak_551	13.4601
chr1	13782369	13782667	F_peak_552	27.6402
chr1	13788440	13788893	F_peak_553	590.411
chr1	13842478	13842720	F_peak_554	16.9746
chr1	13852763	13853082	F_peak_555	42.8969
chr1	13870173	13870491	F_peak_556	13.856
chr1	13876082	13876536	F_peak_557	41.5496
chr1	13877198	13877844	F_peak_558	172.175
chr1	13890598	13890899	F_peak_559	42.993
chr1	13911067	13911473	F_peak_560	299.428
chr1	13913821	13914036	F_peak_561	6.50143
chr1	13916978	13917339	F_peak_562	105.573
chr1	13919937	13920705	F_peak_563	561.903
chr1	13923606	13924040	F_peak_564	114.598
chr1	13925437	13925695	F_peak_565	6.80309
chr1	13925786	13926108	F_peak_566	25.4354
chr1	13926677	13927112	F_peak_567	50.0534
chr1	13927293	13927547	F_peak_568	18.8394
chr1	13931623	13932149	F_peak_569	499.48
chr1	13933432	13933822	F_peak_570	48.2967
chr1	13942667	13943053	F_peak_571	197.164
chr1	13943493	13944027	F_peak_572	691.488
chr1	13946369	13946855	F_peak_573	173.502
chr1	13949782	13950076	F_peak_574	30.6606
chr1	13969536	13969850	F_peak_575	38.3737
chr1	13973269	13973626	F_peak_576	15.5307
chr1	13977753	13978285	F_peak_577	839.097
chr1	13978959	13979296	F_peak_578	23.5179
chr1	13988960	13989345	F_peak_579	49.1034
chr1	13990445	13990977	F_peak_580	107.112
chr1	14033738	14034071	F_peak_581	46.3149
chr1	14041563	14041794	F_peak_582	15.1908
chr1	14050220	14050696	F_peak_583	462.418
chr1	14074249	14074508	F_peak_584	9.02033
chr1	14091070	14091337	F_peak_585	19.2893
chr1	14093425	14093694	F_peak_586	15.0774
chr1	14100643	14100978	F_peak_587	17.9933
chr1	14108536	14109067	F_peak_588	150.67
chr1	14109529	14109794	F_peak_589	27.0586
chr1	14135292	14135658	F_peak_590	110.232
chr1	14255816	14256123	F_peak_591	17.8844
chr1	14275556	14275879	F_peak_592	66.7192
chr1	14336843	14337116	F_peak_593	15.432
chr1	14347127	14347387	F_peak_594	22.6252
chr1	14381649	14382558	F_peak_595	354.893
chr1	14382676	14382913	F_peak_596	22.7811
chr1	14418363	14418563	F_peak_597	7.88914
chr1	14447390	14447752	F_peak_598	110.232
chr1	14487005	14487553	F_peak_599	37.5879
chr1	14568670	14568883	F_peak_600	16.0594
chr1	14574267	14574491	F_peak_601	10.2768
chr1	14581439	14581746	F_peak_602	11.3302
chr1	14623170	14623527	F_peak_603	34.2145
chr1	14627886	14628249	F_peak_604	102.781
chr1	14630869	14631506	F_peak_605	77.7907
chr1	14641121	14641358	F_peak_606	12.2754
chr1	14666555	14667173	F_peak_607	89.7543
chr1	14676752	14676962	F_peak_608	8.93345
chr1	14688718	14689178	F_peak_609	227.404
chr1	14768018	14768269	F_peak_610	11.7223
chr1	14802687	14802973	F_peak_611	17.4985
chr1	14810695	14810895	F_peak_612	10.9794
chr1	14812804	14813624	F_peak_613	56.7456
chr1	14843730	14844394	F_peak_614	152.335
chr1	14848829	14849233	F_peak_615	185.757
chr1	14858035	14858313	F_peak_616	17.8844
chr1	14869739	14870427	F_peak_617	1400.71
chr1	14887717	14887943	F_peak_618	7.14506
chr1	14928613	14928951	F_peak_619	41.8995
chr1	15008313	15008765	F_peak_620	293.1
chr1	15058493	15059212	F_peak_621	52.8426
chr1	15059739	15060045	F_peak_622	12.9342
chr1	15068658	15069281	F_peak_623	599.564
chr1	15072383	15072624	F_peak_624	16.9613
chr1	15106823	15107160	F_peak_625	39.0922
chr1	15116320	15116897	F_peak_626	395.599
chr1	15117115	15117415	F_peak_627	21.4828
chr1	15120605	15121057	F_peak_628	85.9441
chr1	15152577	15153088	F_peak_629	114.323
chr1	15224545	15224859	F_peak_630	41.7534
chr1	15246268	15246579	F_peak_631	40.6194
chr1	15261633	15261936	F_peak_632	12.3962
chr1	15271922	15272385	F_peak_633	193.777
chr1	15296593	15296932	F_peak_634	40.1709
chr1	15343577	15343971	F_peak_635	133.633
chr1	15354095	15354481	F_peak_636	63.7803
chr1	15354760	15355175	F_peak_637	19.6506
chr1	15365023	15365253	F_peak_638	16.6966
chr1	15464126	15464406	F_peak_639	17.2342
chr1	15481074	15481294	F_peak_640	14.485
chr1	15484963	15485802	F_peak_641	773.876
chr1	15492278	15492512	F_peak_642	15.1908
chr1	15499095	15499475	F_peak_643	170.807
chr1	15505386	15505635	F_peak_644	16.2368
chr1	15527234	15527689	F_peak_645	13.0838
chr1	15537481	15537890	F_peak_646	249.541
chr1	15539674	15540188	F_peak_647	168.866
chr1	15558235	15558593	F_peak_648	44.5404
chr1	15572577	15572780	F_peak_649	8.8926
chr1	15573102	15573429	F_peak_650	20.5318
chr1	15589975	15590185	F_peak_651	12.2754
chr1	15616905	15617162	F_peak_652	16.3575
chr1	15622143	15622486	F_peak_653	32.0295
chr1	15631140	15631455	F_peak_654	69.3356
chr1	15637960	15638306	F_peak_655	25.5653
chr1	15668511	15668817	F_peak_656	40.5297
chr1	15682753	15683037	F_peak_657	29.198
chr1	15705768	15706514	F_peak_658	422.395
chr1	15738182	15738548	F_peak_659	57.774
chr1	15748142	15748351	F_peak_660	11.7223
chr1	15754765	15755141	F_peak_661	83.8352
chr1	15756270	15756637	F_peak_662	116.966
chr1	15761166	15761664	F_peak_663	697.775
chr1	15780895	15781499	F_peak_664	100.824
chr1	15781971	15782690	F_peak_665	399.021
chr1	15790768	15791121	F_peak_666	54.8275
chr1	15791252	15791736	F_peak_667	40.516
chr1	15806455	15806821	F_peak_668	52.8426
chr1	15818098	15818355	F_peak_669	13.2181
chr1	15850066	15851882	F_peak_670	982.641
chr1	15853018	15853303	F_peak_671	26.8751
chr1	15866599	15866973	F_peak_672	138.844
chr1	15869968	15870944	F_peak_673	531.948
chr1	15889438	15889735	F_peak_674	19.676
chr1	15897462	15897696	F_peak_675	10.8519
chr1	15930112	15930623	F_peak_676	178.868
chr1	15943651	15944010	F_peak_677	37.4802
chr1	15945055	15945646	F_peak_678	956.636
chr1	15948443	15948821	F_peak_679	173.128
chr1	15957278	15957547	F_peak_680	39.6176
chr1	15958860	15959136	F_peak_681	16.7802
chr1	15964434	15964770	F_peak_682	22.2208
chr1	16006616	16007887	F_peak_683	804.368
chr1	16012299	16012556	F_peak_684	18.8292
chr1	16014058	16014273	F_peak_685	12.2754
chr1	16046203	16046639	F_peak_686	618.529
chr1	16047315	16047585	F_peak_687	17.0187
chr1	16084668	16084871	F_peak_688	13.2181
chr1	16086785	16087165	F_peak_689	95.8905
chr1	16111558	16111984	F_peak_690	514.412
chr1	16114504	16115057	F_peak_691	578.204
chr1	16121579	16121831	F_peak_692	19.7869
chr1	16123219	16123728	F_peak_693	118.745
chr1	16124088	16124341	F_peak_694	16.4749
chr1	16124983	16126209	F_peak_695	280.55
chr1	16127690	16128166	F_peak_696	44.9277
chr1	16146905	16147265	F_peak_697	65.9987
chr1	16160730	16161025	F_peak_698	47.8547
chr1	16162164	16162494	F_peak_699	66.1796
chr1	16173237	16173723	F_peak_700	11.9485
chr1	16175672	16176022	F_peak_701	43.9621
chr1	16176297	16176578	F_peak_702	17.4358
chr1	16193367	16193784	F_peak_703	261.04
chr1	16197033	16197254	F_peak_704	15.3201
chr1	16212129	16212973	F_peak_705	824.532
chr1	16219402	16219708	F_peak_706	20.4691
chr1	16224388	16224592	F_peak_707	15.7426
chr1	16235192	16235462	F_peak_708	10.9763
chr1	16245950	16246150	F_peak_709	9.05776
chr1	16275345	16275639	F_peak_710	11.7206
chr1	16276112	16276606	F_peak_711	350.921
chr1	16277492	16277700	F_peak_712	13.2722
chr1	16278342	16278571	F_peak_713	16.7811
chr1	16282809	16283279	F_peak_714	67.0554
chr1	16287466	16287687	F_peak_715	10.2768
chr1	16290341	16290720	F_peak_716	95.2869
chr1	16291804	16292224	F_peak_717	56.6832
chr1	16309509	16309759	F_peak_718	23.7519
chr1	16312170	16312777	F_peak_719	96.3954
chr1	16339168	16339559	F_peak_720	107.501
chr1	16345301	16345575	F_peak_721	9.53541
chr1	16426858	16427195	F_peak_722	49.6944
chr1	16428108	16428522	F_peak_723	178.163
chr1	16431544	16431744	F_peak_724	9.2445
chr1	16449382	16449815	F_peak_725	262.18
chr1	16480957	16481416	F_peak_726	389.134
chr1	16483384	16483708	F_peak_727	45.6154
chr1	16484081	16484404	F_peak_728	32.4066
chr1	16487178	16487490	F_peak_729	16.4749
chr1	16490728	16491144	F_peak_730	36.9831
chr1	16499637	16499945	F_peak_731	32.0372
chr1	16507178	16507393	F_peak_732	11.0491
chr1	16509574	16510087	F_peak_733	513.937
chr1	16522048	16522278	F_peak_734	16.3755
chr1	16532777	16533273	F_peak_735	553.779
chr1	16536638	16536860	F_peak_736	17.3405
chr1	16575261	16575673	F_peak_737	30.3928
chr1	16576309	16576803	F_peak_738	974.847
chr1	16577083	16577411	F_peak_739	10.351
chr1	16579518	16579756	F_peak_740	27.3322
chr1	16585265	16585494	F_peak_741	11.4945
chr1	16605216	16605463	F_peak_742	17.3424
chr1	16612514	16612963	F_peak_743	79.8107
chr1	16625212	16625527	F_peak_744	45.8302
chr1	16629605	16629988	F_peak_745	185.142
chr1	16645067	16645443	F_peak_746	112.771
chr1	16674953	16675699	F_peak_747	124.918
chr1	16676587	16676797	F_peak_748	10.9495
chr1	16677489	16677738	F_peak_749	18.3808
chr1	16678925	16679274	F_peak_750	45.2494
chr1	16689767	16690269	F_peak_751	580.275
chr1	16690981	16692060	F_peak_752	452.072
chr1	16692420	16692693	F_peak_753	22.8595
chr1	16693499	16693804	F_peak_754	35.3407
chr1	16695082	16695337	F_peak_755	17.4358
chr1	16698340	16698611	F_peak_756	11.3302
chr1	16701817	16702099	F_peak_757	5.10927
chr1	16720185	16720702	F_peak_758	138.27
chr1	16729333	16729541	F_peak_759	12.7326
chr1	16765473	16765829	F_peak_760	63.6171
chr1	16780511	16780772	F_peak_761	16.0749
chr1	16791489	16791811	F_peak_762	59.4444
chr1	16826257	16826583	F_peak_763	20.1683
chr1	16840216	16841057	F_peak_764	48.521
chr1	16845826	16846166	F_peak_765	19.1506
chr1	16847019	16847249	F_peak_766	12.4212
chr1	16858027	16858344	F_peak_767	61.7685
chr1	16858824	16859179	F_peak_768	40.1908
chr1	16918176	16918511	F_peak_769	29.7793
chr1	16918899	16919123	F_peak_770	19.6502
chr1	16922582	16922814	F_peak_771	21.3699
chr1	16930913	16931240	F_peak_772	63.3881
chr1	16992818	16993470	F_peak_773	14.8181
chr1	16993567	16993840	F_peak_774	30.4531
chr1	17009010	17009268	F_peak_775	21.4998
chr1	17035600	17035952	F_peak_776	83.7938
chr1	17059710	17060030	F_peak_777	51.0959
chr1	17066642	17067750	F_peak_778	16.9941
chr1	17097257	17097634	F_peak_779	129.085
chr1	17107432	17107908	F_peak_780	349.784
chr1	17182730	17182992	F_peak_781	17.9933
chr1	17201738	17202117	F_peak_782	190.422
chr1	17215906	17216410	F_peak_783	644.155
chr1	17222236	17223136	F_peak_784	37.5816
chr1	17229470	17229996	F_peak_785	133.841
chr1	17231240	17231648	F_peak_786	64.3387
chr1	17278215	17278684	F_peak_787	559.208
chr1	17293594	17293809	F_peak_788	12.7326
chr1	17307962	17308226	F_peak_789	22.236
chr1	17330307	17330802	F_peak_790	357.076
chr1	17337819	17338038	F_peak_791	13.6418
chr1	17342265	17342516	F_peak_792	14.6973
chr1	17366094	17366361	F_peak_793	24.9559
chr1	17367338	17367765	F_peak_794	104.02
chr1	17380545	17380865	F_peak_795	33.856
chr1	17452079	17452524	F_peak_796	83.2374
chr1	17454505	17454868	F_peak_797	58.0099
chr1	17454957	17455288	F_peak_798	23.767
chr1	17456100	17456327	F_peak_799	10.7713
chr1	17456500	17456806	F_peak_800	40.2173
chr1	17466841	17467405	F_peak_801	84.9914
chr1	17516523	17516767	F_peak_802	6.61194
chr1	17518887	17519369	F_peak_803	190.034
chr1	17526940	17527492	F_peak_804	27.9916
chr1	17539315	17539727	F_peak_805	35.2298
chr1	17558680	17558965	F_peak_806	30.5829
chr1	17560321	17560547	F_peak_807	9.30564
chr1	17584980	17585239	F_peak_808	17.4949
chr1	17613908	17614338	F_peak_809	294.122
chr1	17750100	17750487	F_peak_810	82.0668
chr1	17767845	17768448	F_peak_811	245.219
chr1	17773911	17774217	F_peak_812	31.8275
chr1	17789244	17789465	F_peak_813	4.55008
chr1	17802154	17802692	F_peak_814	248.915
chr1	17865280	17865578	F_peak_815	38.2743
chr1	17871856	17872182	F_peak_816	53.6791
chr1	17878158	17878404	F_peak_817	17.5495
chr1	17880554	17880839	F_peak_818	20.0934
chr1	17886949	17887242	F_peak_819	22.6252
chr1	17907283	17907513	F_peak_820	9.30564
chr1	17912713	17913164	F_peak_821	536.668
chr1	17920567	17921026	F_peak_822	83.2374
chr1	17921596	17921993	F_peak_823	93.06
chr1	17956530	17957009	F_peak_824	262.286
chr1	17962345	17962554	F_peak_825	13.8291
chr1	17967023	17967308	F_peak_826	26.7889
chr1	18001313	18001595	F_peak_827	15.9457
chr1	18022942	18023161	F_peak_828	9.30564
chr1	18164099	18164562	F_peak_829	222.884
chr1	18192904	18193477	F_peak_830	1181.84
chr1	18201004	18201551	F_peak_831	140.846
chr1	18229822	18230173	F_peak_832	65.8842
chr1	18284093	18284717	F_peak_833	84.1514
chr1	18286809	18287053	F_peak_834	21.9698
chr1	18311015	18311273	F_peak_835	15.5307
chr1	18399786	18400077	F_peak_836	21.8217
chr1	18437976	18438224	F_peak_837	10.2917
chr1	18439491	18439701	F_peak_838	11.3263
chr1	18461212	18461612	F_peak_839	109.231
chr1	18524253	18524755	F_peak_840	101.769
chr1	18524919	18525355	F_peak_841	84.689
chr1	18538204	18538461	F_peak_842	7.40626
chr1	18923975	18924302	F_peak_843	27.9916
chr1	19000462	19000759	F_peak_844	22.6252
chr1	19248786	19249118	F_peak_845	51.786
chr1	19281731	19282023	F_peak_846	20.4634
chr1	19292262	19292493	F_peak_847	17.5068
chr1	19337486	19337959	F_peak_848	425.647
chr1	19339066	19339346	F_peak_849	38.6078
chr1	19355937	19356209	F_peak_850	10.2917
chr1	19407924	19408336	F_peak_851	214.497
chr1	19493656	19493974	F_peak_852	49.7
chr1	19534749	19535014	F_peak_853	17.8747
chr1	19536556	19537183	F_peak_854	845.111
chr1	19567665	19568183	F_peak_855	448.854
chr1	19587017	19587481	F_peak_856	71.7498
chr1	19609582	19609878	F_peak_857	11.787
chr1	19664608	19664970	F_peak_858	74.4485
chr1	19724895	19725296	F_peak_859	58.7242
chr1	19736280	19736662	F_peak_860	102.429
chr1	19749644	19749871	F_peak_861	15.9099
chr1	19761438	19762046	F_peak_862	365.855
chr1	19762518	19762923	F_peak_863	98.1867
chr1	19763164	19763777	F_peak_864	95.1938
chr1	19771220	19771443	F_peak_865	13.95
chr1	19774882	19775285	F_peak_866	80.8311
chr1	19777067	19777757	F_peak_867	183.656
chr1	19778201	19778516	F_peak_868	13.3875
chr1	19786191	19786560	F_peak_869	21.6573
chr1	19814625	19815044	F_peak_870	54.2897
chr1	19831379	19832043	F_peak_871	82.6779
chr1	19884275	19885171	F_peak_872	543.52
chr1	19896416	19896782	F_peak_873	94.1212
chr1	19906557	19906813	F_peak_874	18.8101
chr1	19907559	19907805	F_peak_875	12.1168
chr1	19932385	19932750	F_peak_876	17.8844
chr1	19966445	19966858	F_peak_877	243.82
chr1	19986246	19986487	F_peak_878	6.21751
chr1	20003007	20003500	F_peak_879	75.1831
chr1	20008755	20009022	F_peak_880	33.7582
chr1	20025548	20025748	F_peak_881	12.6163
chr1	20116604	20116944	F_peak_882	41.7534
chr1	20121263	20121521	F_peak_883	8.63397
chr1	20154467	20154833	F_peak_884	16.3755
chr1	20155026	20155309	F_peak_885	11.787
chr1	20173918	20174142	F_peak_886	9.39743
chr1	20190301	20190695	F_peak_887	151.704
chr1	20220744	20221024	F_peak_888	27.6509
chr1	20245265	20245777	F_peak_889	15.6896
chr1	20263723	20264009	F_peak_890	38.5358
chr1	20275301	20275699	F_peak_891	23.6082
chr1	20296488	20296797	F_peak_892	19.7439
chr1	20296935	20297432	F_peak_893	64.7565
chr1	20306138	20306452	F_peak_894	38.2273
chr1	20314900	20315150	F_peak_895	5.11914
chr1	20326444	20326687	F_peak_896	14.3683
chr1	20334913	20335191	F_peak_897	39.7357
chr1	20420357	20420790	F_peak_898	297.097
chr1	20422518	20422922	F_peak_899	175.08
chr1	20429339	20429720	F_peak_900	178.11
chr1	20451705	20451960	F_peak_901	20.9081
chr1	20480013	20480420	F_peak_902	178.282
chr1	20501844	20502137	F_peak_903	26.4214
chr1	20510449	20510745	F_peak_904	24.6304
chr1	20511175	20511508	F_peak_905	38.8594
chr1	20518899	20519259	F_peak_906	65.9324
chr1	20534161	20534464	F_peak_907	22.1331
chr1	20559075	20559485	F_peak_908	103.956
chr1	20582143	20582389	F_peak_909	12.6163
chr1	20617169	20617410	F_peak_910	14.6973
chr1	20676176	20676440	F_peak_911	3.15147
chr1	20678900	20679180	F_peak_912	12.5289
chr1	20737807	20738030	F_peak_913	7.89778
chr1	20776242	20776584	F_peak_914	9.97869
chr1	20800976	20801218	F_peak_915	17.6694
chr1	20808928	20809226	F_peak_916	21.6961
chr1	20809586	20810013	F_peak_917	312.017
chr1	20820353	20820704	F_peak_918	39.4881
chr1	20821572	20821858	F_peak_919	22.9456
chr1	20902622	20903112	F_peak_920	55.4384
chr1	20916115	20916403	F_peak_921	14.9004
chr1	20916718	20917302	F_peak_922	1058.2
chr1	20918410	20918709	F_peak_923	40.516
chr1	20929408	20929849	F_peak_924	241.377
chr1	20930335	20931431	F_peak_925	345.788
chr1	20940364	20940669	F_peak_926	8.41345
chr1	21041533	21041805	F_peak_927	27.4901
chr1	21045043	21045354	F_peak_928	17.1715
chr1	21059531	21059815	F_peak_929	24.6822
chr1	21065585	21066207	F_peak_930	178.4
chr1	21097211	21097524	F_peak_931	29.6027
chr1	21098339	21098553	F_peak_932	11.4227
chr1	21114353	21114754	F_peak_933	88.8835
chr1	21118741	21119014	F_peak_934	20.5318
chr1	21164118	21164457	F_peak_935	36.5435
chr1	21175674	21175911	F_peak_936	19.8768
chr1	21178333	21178662	F_peak_937	32.8111
chr1	21189912	21190158	F_peak_938	15.5307
chr1	21199747	21200268	F_peak_939	799.722
chr1	21207069	21207360	F_peak_940	29.4457
chr1	21210325	21210603	F_peak_941	5.4329
chr1	21210947	21211426	F_peak_942	132.648
chr1	21217595	21218047	F_peak_943	212.289
chr1	21223259	21223736	F_peak_944	368.85
chr1	21274345	21274974	F_peak_945	76.3046
chr1	21277143	21277548	F_peak_946	148.417
chr1	21287675	21287946	F_peak_947	10.9763
chr1	21300723	21300941	F_peak_948	12.4212
chr1	21304679	21304914	F_peak_949	12.1837
chr1	21319067	21319480	F_peak_950	246.634
chr1	21369635	21370149	F_peak_951	161.17
chr1	21371733	21372337	F_peak_952	34.4947
chr1	21376612	21376847	F_peak_953	18.8292
chr1	21380534	21380859	F_peak_954	29.9654
chr1	21396078	21396558	F_peak_955	141.866
chr1	21403666	21404035	F_peak_956	84.9914
chr1	21417431	21417882	F_peak_957	36.9025
chr1	21425622	21425905	F_peak_958	24.7308
chr1	21426903	21427463	F_peak_959	47.3933
chr1	21439395	21439782	F_peak_960	64.8144
chr1	21449841	21450153	F_peak_961	27.7184
chr1	21451313	21451962	F_peak_962	59.0094
chr1	21454233	21454458	F_peak_963	19.2893
chr1	21467886	21468197	F_peak_964	41.0978
chr1	21476368	21477026	F_peak_965	317.21
chr1	21477350	21477746	F_peak_966	132.005
chr1	21479989	21480233	F_peak_967	16.3575
chr1	21489969	21490205	F_peak_968	11.0232
chr1	21500667	21500898	F_peak_969	16.8202
chr1	21501120	21501712	F_peak_970	44.3953
chr1	21506641	21506864	F_peak_971	16.4995
chr1	21508728	21509153	F_peak_972	13.4655
chr1	21521420	21521778	F_peak_973	80.8125
chr1	21528217	21528487	F_peak_974	15.2141
chr1	21575382	21575748	F_peak_975	23.5578
chr1	21588341	21588645	F_peak_976	57.9065
chr1	21589299	21589571	F_peak_977	19.0383
chr1	21616796	21617153	F_peak_978	77.348
chr1	21637564	21637943	F_peak_979	206.176
chr1	21640775	21641031	F_peak_980	16.2333
chr1	21643730	21644283	F_peak_981	588.082
chr1	21651231	21651817	F_peak_982	374.149
chr1	21664486	21665151	F_peak_983	142.046
chr1	21777584	21777939	F_peak_984	12.8206
chr1	21778394	21778840	F_peak_985	133.335
chr1	21780591	21780802	F_peak_986	18.1935
chr1	21838512	21838858	F_peak_987	23.4622
chr1	21860471	21860677	F_peak_988	9.22374
chr1	21872519	21872904	F_peak_989	62.5933
chr1	21879185	21879604	F_peak_990	140.214
chr1	21894176	21894394	F_peak_991	10.1779
chr1	22007594	22007862	F_peak_992	17.4358
chr1	22032951	22033255	F_peak_993	26.4445
chr1	22091463	22091783	F_peak_994	28.2275
chr1	22093572	22093944	F_peak_995	95.4427
chr1	22094509	22095197	F_peak_996	185.757
chr1	22098207	22098407	F_peak_997	7.3137
chr1	22102548	22102886	F_peak_998	10.9919
chr1	22114752	22114968	F_peak_999	13.07
chr1	22162411	22162611	F_peak_1000	7.16923
chr1	22188529	22189113	F_peak_1001	91.1266
chr1	22218369	22218582	F_peak_1002	14.5448
chr1	22229887	22230178	F_peak_1003	15.5068
chr1	22231439	22231737	F_peak_1004	8.02012
chr1	22232325	22233458	F_peak_1005	979.688
chr1	22239258	22239579	F_peak_1006	33.9973
chr1	22242951	22243274	F_peak_1007	34.1522
chr1	22247010	22247264	F_peak_1008	13.4655
chr1	22257578	22257888	F_peak_1009	68.9034
chr1	22258542	22259083	F_peak_1010	604.124
chr1	22266298	22266734	F_peak_1011	13.0962
chr1	22269576	22269905	F_peak_1012	6.84284
chr1	22286820	22287088	F_peak_1013	18.5256
chr1	22292618	22293094	F_peak_1014	237.751
chr1	22345658	22345945	F_peak_1015	10.0376
chr1	22350947	22351358	F_peak_1016	112.771
chr1	22352326	22352562	F_peak_1017	22.236
chr1	22371619	22371880	F_peak_1018	14.2573
chr1	22374932	22375387	F_peak_1019	17.3877
chr1	22379815	22380309	F_peak_1020	78.0791
chr1	22380871	22381264	F_peak_1021	44.9099
chr1	22381465	22381677	F_peak_1022	10.1806
chr1	22385592	22385795	F_peak_1023	12.6361
chr1	22398044	22398366	F_peak_1024	69.1506
chr1	22415856	22416117	F_peak_1025	34.2294
chr1	22463945	22464300	F_peak_1026	21.3284
chr1	22482027	22482371	F_peak_1027	39.4929
chr1	22505906	22506298	F_peak_1028	182.621
chr1	22511720	22512044	F_peak_1029	24.9559
chr1	22556035	22556474	F_peak_1030	121.635
chr1	22595630	22595927	F_peak_1031	17.8844
chr1	22623548	22623854	F_peak_1032	22.6252
chr1	22715186	22715748	F_peak_1033	36.9831
chr1	22725247	22725580	F_peak_1034	37.2618
chr1	22733600	22734004	F_peak_1035	74.0662
chr1	22737293	22737914	F_peak_1036	1232.76
chr1	22743173	22743455	F_peak_1037	24.6936
chr1	22764070	22764477	F_peak_1038	159.866
chr1	22793916	22794179	F_peak_1039	14.6973
chr1	22830555	22831278	F_peak_1040	27.0939
chr1	22910684	22911115	F_peak_1041	159.708
chr1	22999161	22999397	F_peak_1042	23.8275
chr1	23013794	23014008	F_peak_1043	11.3302
chr1	23015941	23016217	F_peak_1044	26.4445
chr1	23036811	23037175	F_peak_1045	98.872
chr1	23060783	23061153	F_peak_1046	110.033
chr1	23072510	23072975	F_peak_1047	160.554
chr1	23077232	23077473	F_peak_1048	15.5351
chr1	23116185	23116402	F_peak_1049	17.8844
chr1	23127283	23127629	F_peak_1050	71.7777
chr1	23134947	23135473	F_peak_1051	67.0301
chr1	23147000	23147258	F_peak_1052	14.7647
chr1	23155025	23155432	F_peak_1053	126.532
chr1	23160866	23161207	F_peak_1054	45.7527
chr1	23169854	23170154	F_peak_1055	12.031
chr1	23188282	23188694	F_peak_1056	115.035
chr1	23212711	23213131	F_peak_1057	236.877
chr1	23215265	23215584	F_peak_1058	29.581
chr1	23246127	23246465	F_peak_1059	64.217
chr1	23306431	23306723	F_peak_1060	7.26317
chr1	23332284	23332607	F_peak_1061	15.5307
chr1	23345313	23345605	F_peak_1062	17.596
chr1	23388101	23388329	F_peak_1063	13.4077
chr1	23423861	23424107	F_peak_1064	18.0402
chr1	23426429	23427177	F_peak_1065	1262.95
chr1	23427633	23428221	F_peak_1066	95.0495
chr1	23428906	23429295	F_peak_1067	106.515
chr1	23446463	23446714	F_peak_1068	11.3263
chr1	23489886	23490327	F_peak_1069	408.955
chr1	23493921	23494344	F_peak_1070	60.7336
chr1	23496214	23496554	F_peak_1071	42.5226
chr1	23503566	23503949	F_peak_1072	78.5075
chr1	23515488	23515959	F_peak_1073	643.634
chr1	23520835	23521264	F_peak_1074	10.277
chr1	23521533	23522217	F_peak_1075	260.929
chr1	23523410	23523770	F_peak_1076	40.4927
chr1	23524059	23524343	F_peak_1077	9.5905
chr1	23524772	23525293	F_peak_1078	45.7513
chr1	23565654	23565959	F_peak_1079	20.5318
chr1	23609514	23609910	F_peak_1080	118.475
chr1	23610437	23610753	F_peak_1081	60.1586
chr1	23655163	23655369	F_peak_1082	13.1898
chr1	23657336	23658026	F_peak_1083	71.0897
chr1	23668355	23669118	F_peak_1084	118.563
chr1	23669837	23670103	F_peak_1085	9.75228
chr1	23695198	23695611	F_peak_1086	146.643
chr1	23726834	23727195	F_peak_1087	106.759
chr1	23729448	23729793	F_peak_1088	22.1331
chr1	23748176	23748569	F_peak_1089	66.9904
chr1	23762562	23762947	F_peak_1090	72.0243
chr1	23766946	23767194	F_peak_1091	27.4175
chr1	23770554	23771112	F_peak_1092	756.424
chr1	23779944	23780308	F_peak_1093	92.2512
chr1	23783939	23784205	F_peak_1094	15.5307
chr1	23801957	23802545	F_peak_1095	156.983
chr1	23805881	23806166	F_peak_1096	13.0147
chr1	23849102	23849445	F_peak_1097	47.3702
chr1	23857685	23858109	F_peak_1098	252.658
chr1	23868094	23868363	F_peak_1099	29.5551
chr1	23870576	23870839	F_peak_1100	24.5305
chr1	23885981	23886271	F_peak_1101	18.3283
chr1	23886438	23887117	F_peak_1102	53.8658
chr1	23893853	23894069	F_peak_1103	15.7065
chr1	23903180	23903462	F_peak_1104	13.8764
chr1	23903858	23904158	F_peak_1105	18.5067
chr1	23904771	23905027	F_peak_1106	10.2768
chr1	23911955	23912623	F_peak_1107	1022.52
chr1	23913062	23913557	F_peak_1108	147.403
chr1	23915285	23915503	F_peak_1109	10.8102
chr1	23927180	23927561	F_peak_1110	23.5578
chr1	23927940	23928273	F_peak_1111	35.668
chr1	23941054	23941282	F_peak_1112	13.3981
chr1	23963837	23964218	F_peak_1113	152.01
chr1	24024126	24024475	F_peak_1114	37.6911
chr1	24028449	24028879	F_peak_1115	245.433
chr1	24053743	24054310	F_peak_1116	690.22
chr1	24069017	24069415	F_peak_1117	90.1554
chr1	24104224	24104705	F_peak_1118	273.351
chr1	24106542	24107049	F_peak_1119	61.2107
chr1	24115222	24115534	F_peak_1120	17.9186
chr1	24127909	24128298	F_peak_1121	67.1798
chr1	24165066	24165460	F_peak_1122	284.299
chr1	24223579	24223894	F_peak_1123	29.6027
chr1	24224096	24224554	F_peak_1124	200
chr1	24248875	24249197	F_peak_1125	36.4344
chr1	24257257	24258195	F_peak_1126	489.646
chr1	24281694	24282003	F_peak_1127	59.6168
chr1	24289447	24289807	F_peak_1128	49.9025
chr1	24291281	24291612	F_peak_1129	52.2928
chr1	24310949	24311170	F_peak_1130	13.2181
chr1	24329858	24330082	F_peak_1131	17.8844
chr1	24345365	24345735	F_peak_1132	68.6258
chr1	24369115	24369470	F_peak_1133	81.3431
chr1	24372228	24372587	F_peak_1134	30.9586
chr1	24372731	24373137	F_peak_1135	71.5851
chr1	24373293	24373962	F_peak_1136	45.6179
chr1	24378055	24378399	F_peak_1137	61.3191
chr1	24393821	24394210	F_peak_1138	78.905
chr1	24446289	24447112	F_peak_1139	144.522
chr1	24465345	24465684	F_peak_1140	61.338
chr1	24468062	24468443	F_peak_1141	183.304
chr1	24504940	24505220	F_peak_1142	30.7661
chr1	24516891	24517181	F_peak_1143	14.6973
chr1	24592954	24593202	F_peak_1144	11.7185
chr1	24603297	24603677	F_peak_1145	22.273
chr1	24610327	24610732	F_peak_1146	33.7342
chr1	24620674	24621737	F_peak_1147	1024.5
chr1	24681695	24681951	F_peak_1148	23.5179
chr1	24691731	24691969	F_peak_1149	20.9684
chr1	24695819	24696093	F_peak_1150	14.6973
chr1	24706433	24706817	F_peak_1151	216.116
chr1	24710716	24711012	F_peak_1152	22.9456
chr1	24712043	24712446	F_peak_1153	44.3953
chr1	24717902	24718146	F_peak_1154	17.6905
chr1	24720363	24720773	F_peak_1155	75.0201
chr1	24733257	24733684	F_peak_1156	108.492
chr1	24735970	24736327	F_peak_1157	85.9672
chr1	24740038	24740786	F_peak_1158	141.528
chr1	24743597	24743972	F_peak_1159	40.7523
chr1	24746914	24747496	F_peak_1160	965.039
chr1	24769292	24769553	F_peak_1161	16.6129
chr1	24818326	24818574	F_peak_1162	15.1908
chr1	24828423	24828697	F_peak_1163	34.52
chr1	24862250	24862545	F_peak_1164	38.6637
chr1	24867468	24867795	F_peak_1165	24.0528
chr1	24878610	24879035	F_peak_1166	36.9831
chr1	24947634	24947919	F_peak_1167	27.3322
chr1	24969160	24969652	F_peak_1168	137.124
chr1	24986729	24987084	F_peak_1169	49.7
chr1	25020386	25020802	F_peak_1170	17.4358
chr1	25045319	25045726	F_peak_1171	356.659
chr1	25054019	25054419	F_peak_1172	115.848
chr1	25070030	25070409	F_peak_1173	65.0926
chr1	25072520	25073051	F_peak_1174	631.782
chr1	25073141	25073488	F_peak_1175	33.3057
chr1	25073822	25074165	F_peak_1176	19.8524
chr1	25079173	25079403	F_peak_1177	21.3983
chr1	25091876	25092240	F_peak_1178	11.0744
chr1	25096778	25097079	F_peak_1179	11.2104
chr1	25104669	25104926	F_peak_1180	19.4825
chr1	25112674	25113101	F_peak_1181	334.863
chr1	25113877	25114077	F_peak_1182	10.0376
chr1	25120136	25120439	F_peak_1183	7.8393
chr1	25120572	25120881	F_peak_1184	30.3288
chr1	25127112	25127480	F_peak_1185	41.7534
chr1	25149353	25149823	F_peak_1186	90.0337
chr1	25150031	25150371	F_peak_1187	35.8464
chr1	25168144	25168483	F_peak_1188	85.0315
chr1	25185948	25186218	F_peak_1189	9.98132
chr1	25190233	25190545	F_peak_1190	34.9142
chr1	25207564	25207892	F_peak_1191	37.599
chr1	25218904	25219243	F_peak_1192	28.6716
chr1	25293153	25293533	F_peak_1193	179.667
chr1	25334175	25334482	F_peak_1194	28.6716
chr1	25546240	25546440	F_peak_1195	7.88914
chr1	25558947	25559307	F_peak_1196	129.251
chr1	25559547	25559922	F_peak_1197	65.0628
chr1	25571690	25572023	F_peak_1198	44.4088
chr1	25573837	25574302	F_peak_1199	753.732
chr1	25586421	25586726	F_peak_1200	18.505
chr1	25622250	25622583	F_peak_1201	22.6252
chr1	25635339	25635989	F_peak_1202	456.267
chr1	25646897	25647104	F_peak_1203	9.00368
chr1	25650849	25651817	F_peak_1204	768.539
chr1	25654775	25655086	F_peak_1205	17.4985
chr1	25656460	25656963	F_peak_1206	191.826
chr1	25670400	25670877	F_peak_1207	103.641
chr1	25678702	25679133	F_peak_1208	301.366
chr1	25687208	25687408	F_peak_1209	8.93345
chr1	25689390	25689599	F_peak_1210	10.7293
chr1	25692645	25693524	F_peak_1211	811.947
chr1	25696115	25696509	F_peak_1212	57.513
chr1	25698303	25698567	F_peak_1213	17.503
chr1	25709488	25710150	F_peak_1214	368.82
chr1	25719362	25719647	F_peak_1215	19.8768
chr1	25756550	25757024	F_peak_1216	181.438
chr1	25761960	25762348	F_peak_1217	136.965
chr1	25827630	25828039	F_peak_1218	413.451
chr1	25860226	25860617	F_peak_1219	73.7979
chr1	25876687	25877002	F_peak_1220	53.4322
chr1	25883189	25883480	F_peak_1221	23.4697
chr1	25891810	25892096	F_peak_1222	23.8309
chr1	25893600	25893922	F_peak_1223	48.6011
chr1	25894348	25894822	F_peak_1224	48.5187
chr1	25895467	25895730	F_peak_1225	7.81532
chr1	25900049	25900389	F_peak_1226	16.1123
chr1	25910156	25910465	F_peak_1227	53.7481
chr1	25923120	25923529	F_peak_1228	98.872
chr1	25936441	25936831	F_peak_1229	161.921
chr1	25967177	25967390	F_peak_1230	16.0749
chr1	25968294	25968776	F_peak_1231	273.194
chr1	26021354	26021960	F_peak_1232	782.92
chr1	26022325	26022683	F_peak_1233	23.964
chr1	26026705	26027063	F_peak_1234	43.5284
chr1	26042890	26043155	F_peak_1235	20.6942
chr1	26120129	26120371	F_peak_1236	18.1014
chr1	26149344	26149591	F_peak_1237	17.9933
chr1	26218572	26219732	F_peak_1238	1220.05
chr1	26231480	26231791	F_peak_1239	37.8911
chr1	26233357	26233624	F_peak_1240	14.2573
chr1	26248293	26248723	F_peak_1241	41.2212
chr1	26249360	26249616	F_peak_1242	12.1377
chr1	26280163	26280439	F_peak_1243	25.5078
chr1	26318849	26319251	F_peak_1244	27.3322
chr1	26323540	26323987	F_peak_1245	410.156
chr1	26324469	26324903	F_peak_1246	584.771
chr1	26329811	26330114	F_peak_1247	33.7084
chr1	26338952	26339304	F_peak_1248	85.3312
chr1	26341779	26342351	F_peak_1249	873.029
chr1	26361792	26362136	F_peak_1250	78.0791
chr1	26399693	26399929	F_peak_1251	13.4601
chr1	26407004	26407228	F_peak_1252	16.4749
chr1	26448918	26449301	F_peak_1253	104.309
chr1	26453105	26453450	F_peak_1254	62.1065
chr1	26601633	26601913	F_peak_1255	13.2181
chr1	26605353	26605698	F_peak_1256	57.1251
chr1	26607664	26607998	F_peak_1257	64.7975
chr1	26610766	26611289	F_peak_1258	185.215
chr1	26633371	26633744	F_peak_1259	77.6932
chr1	26658136	26658545	F_peak_1260	325.096
chr1	26662102	26662653	F_peak_1261	74.0833
chr1	26704465	26704849	F_peak_1262	216.541
chr1	26712126	26712503	F_peak_1263	130.604
chr1	26713897	26714210	F_peak_1264	30.9062
chr1	26760182	26760400	F_peak_1265	16.2333
chr1	26798492	26798861	F_peak_1266	79.9907
chr1	26799506	26799906	F_peak_1267	200.307
chr1	26807411	26807824	F_peak_1268	68.4835
chr1	26813909	26814234	F_peak_1269	39.4881
chr1	26847770	26848035	F_peak_1270	9.30564
chr1	26868629	26869099	F_peak_1271	93.6881
chr1	26909298	26909679	F_peak_1272	48.6011
chr1	26912059	26912313	F_peak_1273	14.3178
chr1	26933663	26934175	F_peak_1274	516.97
chr1	26946094	26946542	F_peak_1275	409.105
chr1	26965747	26966380	F_peak_1276	147.444
chr1	27018816	27019123	F_peak_1277	15.2462
chr1	27024648	27025005	F_peak_1278	46.1701
chr1	27029979	27030294	F_peak_1279	19.6506
chr1	27050214	27050480	F_peak_1280	25.9056
chr1	27060362	27060916	F_peak_1281	309.573
chr1	27067609	27067818	F_peak_1282	12.6857
chr1	27073595	27073817	F_peak_1283	11.9342
chr1	27112296	27112572	F_peak_1284	16.8839
chr1	27113398	27113622	F_peak_1285	12.4252
chr1	27115746	27115958	F_peak_1286	9.4629
chr1	27135481	27135836	F_peak_1287	47.033
chr1	27136689	27136931	F_peak_1288	15.0095
chr1	27151969	27152443	F_peak_1289	47.6012
chr1	27158228	27158602	F_peak_1290	77.3616
chr1	27170978	27171682	F_peak_1291	407.107
chr1	27204408	27204732	F_peak_1292	36.0375
chr1	27226840	27227207	F_peak_1293	117.07
chr1	27230636	27230897	F_peak_1294	17.6228
chr1	27288349	27288764	F_peak_1295	574.148
chr1	27299396	27299617	F_peak_1296	15.856
chr1	27319718	27320000	F_peak_1297	22.1331
chr1	27326120	27326715	F_peak_1298	61.9877
chr1	27332021	27332397	F_peak_1299	47.567
chr1	27334527	27335112	F_peak_1300	650.762
chr1	27337421	27337872	F_peak_1301	105.058
chr1	27365591	27365903	F_peak_1302	33.7084
chr1	27398827	27399159	F_peak_1303	94.2057
chr1	27421838	27422466	F_peak_1304	334.077
chr1	27423881	27424421	F_peak_1305	753.539
chr1	27425298	27425731	F_peak_1306	59.2973
chr1	27431770	27432048	F_peak_1307	14.7647
chr1	27436906	27437181	F_peak_1308	15.0774
chr1	27438147	27438983	F_peak_1309	746.632
chr1	27443146	27443465	F_peak_1310	55.7203
chr1	27445793	27446702	F_peak_1311	228.468
chr1	27451688	27452223	F_peak_1312	14.3178
chr1	27477846	27478049	F_peak_1313	8.02012
chr1	27481690	27482334	F_peak_1314	1473.41
chr1	27505940	27506264	F_peak_1315	37.1279
chr1	27518525	27519436	F_peak_1316	33.467
chr1	27530467	27530883	F_peak_1317	185.404
chr1	27562406	27562677	F_peak_1318	19.9224
chr1	27566741	27567358	F_peak_1319	130.066
chr1	27568336	27568563	F_peak_1320	12.5289
chr1	27583604	27584091	F_peak_1321	165.941
chr1	27602130	27602602	F_peak_1322	106.159
chr1	27613455	27613812	F_peak_1323	16.9025
chr1	27648496	27649039	F_peak_1324	908.902
chr1	27665775	27666027	F_peak_1325	16.6862
chr1	27691584	27691891	F_peak_1326	28.5538
chr1	27694646	27695030	F_peak_1327	129.243
chr1	27695210	27695450	F_peak_1328	19.7812
chr1	27726820	27727079	F_peak_1329	10.2226
chr1	27739545	27739857	F_peak_1330	36.4441
chr1	27744900	27745319	F_peak_1331	145.115
chr1	27755270	27755599	F_peak_1332	40.0921
chr1	27756085	27756396	F_peak_1333	34.1947
chr1	27793722	27794030	F_peak_1334	53.1646
chr1	27794683	27795131	F_peak_1335	15.6561
chr1	27816614	27816993	F_peak_1336	72.9159
chr1	27857371	27857689	F_peak_1337	30.5277
chr1	27871329	27871627	F_peak_1338	30.0398
chr1	27883870	27884242	F_peak_1339	101.943
chr1	27915244	27915582	F_peak_1340	58.7642
chr1	27921098	27921356	F_peak_1341	11.2104
chr1	27952545	27952904	F_peak_1342	115.734
chr1	27977100	27977371	F_peak_1343	21.6961
chr1	27986495	27986879	F_peak_1344	101.303
chr1	27994175	27994472	F_peak_1345	26.141
chr1	27997429	27998121	F_peak_1346	46.0591
chr1	28023415	28023662	F_peak_1347	18.9838
chr1	28052151	28052442	F_peak_1348	31.1001
chr1	28057642	28057911	F_peak_1349	14.0432
chr1	28060367	28060700	F_peak_1350	35.1896
chr1	28077333	28077673	F_peak_1351	25.6028
chr1	28099315	28099641	F_peak_1352	21.6066
chr1	28107424	28107832	F_peak_1353	208.179
chr1	28114458	28114687	F_peak_1354	14.3178
chr1	28133966	28134203	F_peak_1355	20.5318
chr1	28170814	28171050	F_peak_1356	11.787
chr1	28189668	28190096	F_peak_1357	609.308
chr1	28200184	28200465	F_peak_1358	19.676
chr1	28201681	28202269	F_peak_1359	40.4927
chr1	28212207	28212590	F_peak_1360	57.1499
chr1	28213377	28213746	F_peak_1361	78.905
chr1	28217083	28217472	F_peak_1362	179.386
chr1	28228554	28228817	F_peak_1363	25.7955
chr1	28230764	28231767	F_peak_1364	1454
chr1	28260336	28260734	F_peak_1365	217.969
chr1	28269950	28270262	F_peak_1366	29.7145
chr1	28285944	28286288	F_peak_1367	22.5471
chr1	28295235	28295608	F_peak_1368	129.105
chr1	28306054	28306428	F_peak_1369	71.9164
chr1	28317707	28317957	F_peak_1370	12.6163
chr1	28424840	28425221	F_peak_1371	38.3737
chr1	28441846	28442217	F_peak_1372	105.265
chr1	28449903	28450476	F_peak_1373	81.0363
chr1	28465819	28466237	F_peak_1374	193.355
chr1	28483416	28483776	F_peak_1375	44.0469
chr1	28499011	28499224	F_peak_1376	12.6163
chr1	28501110	28501584	F_peak_1377	68.1605
chr1	28504677	28505018	F_peak_1378	57.8584
chr1	28516797	28517047	F_peak_1379	6.30859
chr1	28561711	28562194	F_peak_1380	424.816
chr1	28570258	28570509	F_peak_1381	14.3178
chr1	28572828	28573286	F_peak_1382	416.877
chr1	28573703	28574148	F_peak_1383	146.95
chr1	28575923	28576314	F_peak_1384	167.686
chr1	28577258	28577628	F_peak_1385	115.412
chr1	28577758	28578621	F_peak_1386	667.067
chr1	28585549	28586038	F_peak_1387	421.741
chr1	28586405	28586726	F_peak_1388	41.6557
chr1	28611355	28611837	F_peak_1389	106.159
chr1	28616774	28617097	F_peak_1390	41.7534
chr1	28628090	28628468	F_peak_1391	54.7082
chr1	28640346	28640908	F_peak_1392	284.65
chr1	28655353	28655603	F_peak_1393	13.0498
chr1	28656586	28656797	F_peak_1394	6.82635
chr1	28679771	28680257	F_peak_1395	68.4308
chr1	28680650	28681150	F_peak_1396	213.183
chr1	28692865	28693096	F_peak_1397	6.92839
chr1	28700919	28701213	F_peak_1398	28.0618
chr1	28712402	28712674	F_peak_1399	22.6222
chr1	28715941	28716162	F_peak_1400	11.3302
chr1	28718409	28718946	F_peak_1401	543.336
chr1	28727092	28727569	F_peak_1402	11.1509
chr1	28743947	28744181	F_peak_1403	11.3302
chr1	28763827	28764133	F_peak_1404	22.0861
chr1	28764443	28764901	F_peak_1405	41.6557
chr1	28781084	28781284	F_peak_1406	13.4601
chr1	28831510	28831823	F_peak_1407	19.6506
chr1	28832076	28832477	F_peak_1408	56.7863
chr1	28835332	28836300	F_peak_1409	937.367
chr1	28842007	28842341	F_peak_1410	18.2726
chr1	28854357	28854565	F_peak_1411	12.6163
chr1	28865725	28866004	F_peak_1412	23.5578
chr1	28885953	28886400	F_peak_1413	35.0628
chr1	28899318	28899968	F_peak_1414	800.842
chr1	28902038	28902333	F_peak_1415	28.3144
chr1	28907966	28908314	F_peak_1416	38.7519
chr1	28908878	28909121	F_peak_1417	25.6667
chr1	28916342	28916795	F_peak_1418	16.9644
chr1	28927733	28927935	F_peak_1419	10.351
chr1	28932279	28932501	F_peak_1420	15.5307
chr1	28961783	28962011	F_peak_1421	12.6163
chr1	28970204	28970583	F_peak_1422	68.449
chr1	28972552	28972948	F_peak_1423	192.996
chr1	28975077	28975828	F_peak_1424	388.284
chr1	28979701	28979902	F_peak_1425	9.39743
chr1	28991386	28991588	F_peak_1426	10.4661
chr1	29002043	29002456	F_peak_1427	93.6432
chr1	29075347	29075843	F_peak_1428	589.467
chr1	29077322	29077522	F_peak_1429	4.78597
chr1	29082156	29082554	F_peak_1430	215.359
chr1	29089486	29089732	F_peak_1431	14.1988
chr1	29093089	29093408	F_peak_1432	28.57
chr1	29111978	29112342	F_peak_1433	63.8812
chr1	29122749	29122965	F_peak_1434	10.7293
chr1	29136665	29136888	F_peak_1435	10.1779
chr1	29146614	29146927	F_peak_1436	15.5307
chr1	29163361	29163567	F_peak_1437	11.787
chr1	29178663	29178958	F_peak_1438	48.7176
chr1	29213124	29213558	F_peak_1439	345.77
chr1	29243586	29243799	F_peak_1440	13.2921
chr1	29248070	29248345	F_peak_1441	23.6082
chr1	29300458	29300816	F_peak_1442	36.7044
chr1	29305479	29305878	F_peak_1443	31.8564
chr1	29307167	29307641	F_peak_1444	313.249
chr1	29307794	29308196	F_peak_1445	125.308
chr1	29354267	29354520	F_peak_1446	12.6163
chr1	29384830	29385187	F_peak_1447	81.1438
chr1	29432877	29433149	F_peak_1448	14.3178
chr1	29434590	29434879	F_peak_1449	17.8844
chr1	29472357	29472856	F_peak_1450	15.5351
chr1	29473544	29473885	F_peak_1451	45.7513
chr1	29478498	29478846	F_peak_1452	51.1442
chr1	29504201	29504669	F_peak_1453	188.606
chr1	29505848	29506528	F_peak_1454	139.024
chr1	29523295	29523648	F_peak_1455	52.8426
chr1	29544851	29545130	F_peak_1456	28.6716
chr1	29563958	29564336	F_peak_1457	90.6357
chr1	29565736	29566104	F_peak_1458	133.068
chr1	29572329	29572763	F_peak_1459	193.355
chr1	29575708	29575956	F_peak_1460	17.1715
chr1	29580797	29581168	F_peak_1461	50.0534
chr1	29590875	29591221	F_peak_1462	7.56632
chr1	29591486	29591855	F_peak_1463	46.4783
chr1	29616726	29617409	F_peak_1464	81.5956
chr1	29618922	29619313	F_peak_1465	164.24
chr1	29665188	29665575	F_peak_1466	97.668
chr1	29685844	29686243	F_peak_1467	111.833
chr1	29725083	29725515	F_peak_1468	159.269
chr1	29760382	29760640	F_peak_1469	20.6942
chr1	29795978	29796301	F_peak_1470	41.7534
chr1	30120398	30120783	F_peak_1471	109.691
chr1	30265902	30266422	F_peak_1472	448.756
chr1	30531876	30532206	F_peak_1473	36.9831
chr1	30534725	30534994	F_peak_1474	16.0053
chr1	30663853	30664316	F_peak_1475	244.933
chr1	30711883	30712253	F_peak_1476	63.7023
chr1	30728045	30728330	F_peak_1477	29.608
chr1	30772319	30772542	F_peak_1478	9.96852
chr1	30855915	30856430	F_peak_1479	22.2138
chr1	30995201	30995568	F_peak_1480	72.7468
chr1	31143180	31143381	F_peak_1481	16.6966
chr1	31145609	31145822	F_peak_1482	8.91708
chr1	31148571	31149039	F_peak_1483	375.389
chr1	31170779	31171000	F_peak_1484	8.88967
chr1	31221572	31221927	F_peak_1485	18.7124
chr1	31229365	31230068	F_peak_1486	264.863
chr1	31263647	31263863	F_peak_1487	6.80309
chr1	31270355	31270622	F_peak_1488	22.4134
chr1	31291249	31291687	F_peak_1489	219.535
chr1	31296099	31296299	F_peak_1490	11.7223
chr1	31297291	31297563	F_peak_1491	30.103
chr1	31331468	31332087	F_peak_1492	19.543
chr1	31345143	31345369	F_peak_1493	3.15147
chr1	31350311	31350704	F_peak_1494	142.096
chr1	31360416	31360912	F_peak_1495	126.965
chr1	31385732	31386147	F_peak_1496	127.371
chr1	31413525	31413729	F_peak_1497	9.79076
chr1	31428492	31429391	F_peak_1498	73.593
chr1	31435791	31436351	F_peak_1499	123.177
chr1	31446729	31447022	F_peak_1500	42.6478
chr1	31448108	31448430	F_peak_1501	64.6552
chr1	31456990	31457335	F_peak_1502	62.2989
chr1	31463455	31463818	F_peak_1503	28.001
chr1	31480177	31480827	F_peak_1504	55.6826
chr1	31488872	31489281	F_peak_1505	33.42
chr1	31506299	31506719	F_peak_1506	20.8309
chr1	31511104	31511681	F_peak_1507	220.337
chr1	31524520	31524921	F_peak_1508	123.609
chr1	31575365	31575674	F_peak_1509	20.6942
chr1	31581691	31582269	F_peak_1510	24.5035
chr1	31583965	31584576	F_peak_1511	1344.87
chr1	31595644	31596050	F_peak_1512	60.1651
chr1	31598149	31598565	F_peak_1513	88.8787
chr1	31621281	31621629	F_peak_1514	35.4456
chr1	31625136	31625574	F_peak_1515	151.31
chr1	31635194	31635849	F_peak_1516	835.189
chr1	31637133	31637529	F_peak_1517	66.7966
chr1	31658469	31658816	F_peak_1518	64.7798
chr1	31769539	31769872	F_peak_1519	20.0913
chr1	31770287	31770652	F_peak_1520	6.7326
chr1	31779103	31779823	F_peak_1521	258.122
chr1	31800168	31800669	F_peak_1522	595.366
chr1	31811888	31812181	F_peak_1523	17.8112
chr1	31873269	31873738	F_peak_1524	333.159
chr1	31890000	31890338	F_peak_1525	34.1079
chr1	31895357	31895807	F_peak_1526	44.0308
chr1	31953750	31954197	F_peak_1527	134.943
chr1	31955765	31956874	F_peak_1528	1224.67
chr1	31989282	31989565	F_peak_1529	17.3424
chr1	31989887	31990490	F_peak_1530	22.6252
chr1	32014353	32014795	F_peak_1531	15.5351
chr1	32015219	32015579	F_peak_1532	88.9385
chr1	32016969	32017265	F_peak_1533	28.3768
chr1	32033678	32033949	F_peak_1534	16.6932
chr1	32038237	32038636	F_peak_1535	146.91
chr1	32045432	32045728	F_peak_1536	44.5404
chr1	32047444	32047886	F_peak_1537	18.9838
chr1	32071606	32071844	F_peak_1538	9.94527
chr1	32093110	32093399	F_peak_1539	12.031
chr1	32103775	32104167	F_peak_1540	94.7764
chr1	32105135	32105777	F_peak_1541	319.461
chr1	32110395	32110974	F_peak_1542	87.0829
chr1	32112694	32113056	F_peak_1543	115.015
chr1	32127514	32127714	F_peak_1544	7.3137
chr1	32131785	32132279	F_peak_1545	21.1844
chr1	32141804	32142101	F_peak_1546	18.8065
chr1	32155394	32155842	F_peak_1547	218.103
chr1	32166656	32167104	F_peak_1548	150.014
chr1	32173008	32173383	F_peak_1549	10.9463
chr1	32173967	32174405	F_peak_1550	18.4544
chr1	32178137	32178648	F_peak_1551	17.9933
chr1	32185139	32185468	F_peak_1552	55.9876
chr1	32253733	32253960	F_peak_1553	14.6287
chr1	32254544	32254894	F_peak_1554	64.7975
chr1	32260624	32260920	F_peak_1555	17.4358
chr1	32273325	32273575	F_peak_1556	13.8764
chr1	32288408	32288799	F_peak_1557	141.138
chr1	32297513	32297826	F_peak_1558	10.2768
chr1	32309171	32309529	F_peak_1559	43.6377
chr1	32333166	32333475	F_peak_1560	19.676
chr1	32369833	32370655	F_peak_1561	306.849
chr1	32376628	32376928	F_peak_1562	18.088
chr1	32386619	32386980	F_peak_1563	51.786
chr1	32388721	32389013	F_peak_1564	30.6162
chr1	32391501	32391735	F_peak_1565	26.3291
chr1	32405614	32406111	F_peak_1566	660.923
chr1	32407634	32407861	F_peak_1567	7.26317
chr1	32408573	32409345	F_peak_1568	17.3663
chr1	32410428	32410684	F_peak_1569	14.969
chr1	32410790	32411071	F_peak_1570	7.32354
chr1	32414244	32414519	F_peak_1571	17.2531
chr1	32418127	32418359	F_peak_1572	9.51459
chr1	32420220	32420695	F_peak_1573	491.527
chr1	32421329	32421917	F_peak_1574	285.471
chr1	32442895	32443463	F_peak_1575	1143.24
chr1	32480604	32480824	F_peak_1576	14.8445
chr1	32481560	32481857	F_peak_1577	28.4166
chr1	32532064	32532486	F_peak_1578	13.8807
chr1	32567106	32567338	F_peak_1579	23.5174
chr1	32573428	32573785	F_peak_1580	73.9567
chr1	32574513	32574721	F_peak_1581	9.26877
chr1	32576635	32576988	F_peak_1582	37.6597
chr1	32582131	32582479	F_peak_1583	76.2409
chr1	32598722	32599547	F_peak_1584	990.828
chr1	32616917	32617267	F_peak_1585	56.7863
chr1	32634854	32635212	F_peak_1586	70.5149
chr1	32643955	32644249	F_peak_1587	30.4022
chr1	32646382	32646850	F_peak_1588	169.654
chr1	32654091	32654323	F_peak_1589	9.44354
chr1	32666275	32666592	F_peak_1590	31.6116
chr1	32678990	32679349	F_peak_1591	43.5284
chr1	32686013	32686282	F_peak_1592	34.6827
chr1	32687912	32688160	F_peak_1593	14.8947
chr1	32701603	32702356	F_peak_1594	169.003
chr1	32773048	32773284	F_peak_1595	15.2076
chr1	32778473	32778675	F_peak_1596	8.62877
chr1	32781667	32781944	F_peak_1597	19.5979
chr1	32784128	32784463	F_peak_1598	19.2893
chr1	32792358	32792564	F_peak_1599	10.3944
chr1	32808309	32808733	F_peak_1600	121.38
chr1	32819598	32819851	F_peak_1601	13.8764
chr1	32859905	32860178	F_peak_1602	14.6206
chr1	32860261	32860635	F_peak_1603	14.969
chr1	32861202	32861406	F_peak_1604	13.2181
chr1	32866657	32867026	F_peak_1605	47.3138
chr1	32870477	32871042	F_peak_1606	94.6874
chr1	32893792	32894096	F_peak_1607	37.599
chr1	32897527	32897761	F_peak_1608	13.7189
chr1	32935883	32936229	F_peak_1609	41.7534
chr1	32936918	32937293	F_peak_1610	107.514
chr1	32951103	32951409	F_peak_1611	11.4098
chr1	32954763	32955109	F_peak_1612	32.734
chr1	32957798	32958368	F_peak_1613	94.8031
chr1	32959967	32960935	F_peak_1614	271.612
chr1	32961645	32962049	F_peak_1615	216.897
chr1	32965430	32965780	F_peak_1616	64.7108
chr1	32986044	32986374	F_peak_1617	29.6027
chr1	33004526	33004922	F_peak_1618	37.4525
chr1	33008911	33009178	F_peak_1619	14.6973
chr1	33076656	33076990	F_peak_1620	57.8069
chr1	33088458	33088768	F_peak_1621	73.5751
chr1	33093389	33093819	F_peak_1622	274.531
chr1	33102909	33103191	F_peak_1623	21.6961
chr1	33115580	33115865	F_peak_1624	16.9469
chr1	33116499	33116926	F_peak_1625	13.8166
chr1	33143538	33143837	F_peak_1626	26.6169
chr1	33153062	33153400	F_peak_1627	49.9025
chr1	33166114	33166402	F_peak_1628	25.3174
chr1	33169224	33169561	F_peak_1629	18.7188
chr1	33170592	33170988	F_peak_1630	279.656
chr1	33181581	33181846	F_peak_1631	28.6716
chr1	33227182	33227418	F_peak_1632	11.7223
chr1	33234639	33234966	F_peak_1633	44.5473
chr1	33246341	33246599	F_peak_1634	17.8844
chr1	33249528	33249767	F_peak_1635	19.0729
chr1	33254895	33255442	F_peak_1636	130.912
chr1	33272543	33272863	F_peak_1637	31.5061
chr1	33279854	33280243	F_peak_1638	165.061
chr1	33281545	33281985	F_peak_1639	187.852
chr1	33282739	33283151	F_peak_1640	293.186
chr1	33348448	33348724	F_peak_1641	17.8844
chr1	33381584	33382164	F_peak_1642	271.529
chr1	33390779	33391050	F_peak_1643	16.0591
chr1	33405107	33405525	F_peak_1644	190.554
chr1	33406636	33406855	F_peak_1645	11.7223
chr1	33407064	33407615	F_peak_1646	101.609
chr1	33426462	33426688	F_peak_1647	18.811
chr1	33434909	33435179	F_peak_1648	34.5766
chr1	33453043	33453429	F_peak_1649	60.3907
chr1	33454388	33454676	F_peak_1650	22.0873
chr1	33454894	33455402	F_peak_1651	161.91
chr1	33457983	33458552	F_peak_1652	279.445
chr1	33462975	33463431	F_peak_1653	22.977
chr1	33472864	33473191	F_peak_1654	37.7952
chr1	33474286	33474491	F_peak_1655	13.003
chr1	33496163	33496536	F_peak_1656	106.316
chr1	33497633	33498194	F_peak_1657	121.759
chr1	33513602	33513983	F_peak_1658	62.4507
chr1	33515758	33516237	F_peak_1659	94.7764
chr1	33521385	33521659	F_peak_1660	30.3288
chr1	33546836	33547197	F_peak_1661	56.0688
chr1	33548292	33548685	F_peak_1662	75.8643
chr1	33550960	33551351	F_peak_1663	93.5632
chr1	33564922	33565228	F_peak_1664	8.28668
chr1	33565327	33565554	F_peak_1665	13.8463
chr1	33565854	33566161	F_peak_1666	12.7429
chr1	33608063	33608451	F_peak_1667	94.8079
chr1	33609296	33609749	F_peak_1668	68.543
chr1	33615121	33615436	F_peak_1669	17.1715
chr1	33642231	33642619	F_peak_1670	115.815
chr1	33684227	33684571	F_peak_1671	74.0833
chr1	33686234	33687395	F_peak_1672	562.591
chr1	33687543	33687785	F_peak_1673	10.6306
chr1	33687945	33688414	F_peak_1674	43.137
chr1	33692572	33692839	F_peak_1675	18.2667
chr1	33694678	33695079	F_peak_1676	263.782
chr1	33696815	33697166	F_peak_1677	57.1251
chr1	33709752	33710050	F_peak_1678	13.6789
chr1	33713883	33714399	F_peak_1679	105.649
chr1	33722476	33722697	F_peak_1680	19.0087
chr1	33766348	33766630	F_peak_1681	25.4354
chr1	33779375	33779604	F_peak_1682	15.5307
chr1	33792258	33792754	F_peak_1683	521.168
chr1	33793476	33793966	F_peak_1684	225.739
chr1	33799622	33800269	F_peak_1685	43.137
chr1	33803740	33804895	F_peak_1686	914.624
chr1	33808015	33808333	F_peak_1687	18.6229
chr1	33808928	33809504	F_peak_1688	77.0306
chr1	33812409	33812773	F_peak_1689	62.8852
chr1	33825876	33826357	F_peak_1690	408.152
chr1	33827455	33827982	F_peak_1691	1083.77
chr1	33835953	33836207	F_peak_1692	22.6222
chr1	33845667	33846062	F_peak_1693	217.526
chr1	33850948	33851158	F_peak_1694	12.0432
chr1	33853364	33853857	F_peak_1695	179.616
chr1	33854813	33855043	F_peak_1696	15.0274
chr1	33867897	33868097	F_peak_1697	8.02012
chr1	33886531	33886818	F_peak_1698	13.563
chr1	33899203	33899900	F_peak_1699	389.268
chr1	33924407	33924607	F_peak_1700	10.9919
chr1	33990297	33990583	F_peak_1701	17.2342
chr1	34013996	34014200	F_peak_1702	8.88967
chr1	34089148	34089607	F_peak_1703	292.284
chr1	34118032	34118460	F_peak_1704	237.551
chr1	34307040	34307406	F_peak_1705	47.4966
chr1	34314851	34315100	F_peak_1706	16.3647
chr1	34318254	34318889	F_peak_1707	650.789
chr1	34342648	34343164	F_peak_1708	24.9559
chr1	34358970	34359495	F_peak_1709	186.322
chr1	34368840	34369151	F_peak_1710	33.6682
chr1	34409050	34409250	F_peak_1711	11.787
chr1	34430754	34431158	F_peak_1712	205.888
chr1	34431580	34431840	F_peak_1713	10.2768
chr1	34431917	34432790	F_peak_1714	171.27
chr1	34436905	34437313	F_peak_1715	93.0081
chr1	34452090	34452290	F_peak_1716	11.3263
chr1	34475336	34475674	F_peak_1717	16.6129
chr1	34521451	34521846	F_peak_1718	148.635
chr1	34526151	34526884	F_peak_1719	48.6119
chr1	34526978	34527207	F_peak_1720	4.58859
chr1	34532541	34533086	F_peak_1721	161.571
chr1	34535336	34535633	F_peak_1722	41.4145
chr1	34599042	34599771	F_peak_1723	112.98
chr1	34628682	34629034	F_peak_1724	87.1773
chr1	34728957	34729529	F_peak_1725	311.735
chr1	34733938	34734337	F_peak_1726	69.7119
chr1	34789076	34789317	F_peak_1727	14.3178
chr1	34833682	34833911	F_peak_1728	12.4641
chr1	34856558	34856822	F_peak_1729	14.3178
chr1	34870629	34870912	F_peak_1730	24.6936
chr1	34872810	34873149	F_peak_1731	34.2145
chr1	34873330	34874250	F_peak_1732	508.052
chr1	35012712	35013064	F_peak_1733	20.6942
chr1	35063406	35063694	F_peak_1734	20.6942
chr1	35072242	35072442	F_peak_1735	11.787
chr1	35083337	35083712	F_peak_1736	157.736
chr1	35099568	35099851	F_peak_1737	15.5539
chr1	35103724	35104021	F_peak_1738	27.6402
chr1	35120869	35121123	F_peak_1739	14.3178
chr1	35147259	35147646	F_peak_1740	74.69
chr1	35244697	35244910	F_peak_1741	12.6163
chr1	35445836	35446261	F_peak_1742	173.574
chr1	35450199	35450569	F_peak_1743	39.7764
chr1	35512966	35513823	F_peak_1744	35.4456
chr1	35542063	35542313	F_peak_1745	13.8764
chr1	35639157	35639432	F_peak_1746	18.3225
chr1	35646266	35646539	F_peak_1747	7.27039
chr1	35658699	35659025	F_peak_1748	29.4843
chr1	35660285	35660643	F_peak_1749	104.588
chr1	35660964	35661366	F_peak_1750	93.7831
chr1	35688145	35688925	F_peak_1751	318.758
chr1	35696941	35697207	F_peak_1752	16.0749
chr1	35735271	35735673	F_peak_1753	134.113
chr1	35736325	35736864	F_peak_1754	419.114
chr1	35744290	35744551	F_peak_1755	12.7429
chr1	35744634	35744954	F_peak_1756	17.1715
chr1	35747210	35747535	F_peak_1757	42.523
chr1	35753136	35753474	F_peak_1758	17.2342
chr1	35783442	35783904	F_peak_1759	49.2212
chr1	35811174	35811746	F_peak_1760	545.18
chr1	35835675	35835933	F_peak_1761	15.5539
chr1	35896577	35897361	F_peak_1762	237.911
chr1	35912935	35913222	F_peak_1763	25.2474
chr1	35913862	35914568	F_peak_1764	1996.27
chr1	35914997	35915363	F_peak_1765	62.0607
chr1	35917638	35918041	F_peak_1766	111.5
chr1	35919790	35920571	F_peak_1767	389.052
chr1	35940943	35941336	F_peak_1768	138.205
chr1	35963219	35963456	F_peak_1769	14.3178
chr1	35963684	35964210	F_peak_1770	183.792
chr1	35965378	35965635	F_peak_1771	14.3178
chr1	36004249	36004496	F_peak_1772	8.87605
chr1	36005082	36005650	F_peak_1773	31.3765
chr1	36010651	36011103	F_peak_1774	414.234
chr1	36021064	36021902	F_peak_1775	211.072
chr1	36030298	36030579	F_peak_1776	34.7901
chr1	36034602	36034895	F_peak_1777	27.3322
chr1	36085392	36085654	F_peak_1778	13.8764
chr1	36089990	36090483	F_peak_1779	288.093
chr1	36182490	36182690	F_peak_1780	5.70527
chr1	36228861	36229130	F_peak_1781	22.6252
chr1	36250005	36250332	F_peak_1782	22.6222
chr1	36266113	36266332	F_peak_1783	9.39743
chr1	36276897	36277144	F_peak_1784	18.088
chr1	36303588	36303815	F_peak_1785	8.63397
chr1	36304317	36304693	F_peak_1786	100.768
chr1	36396627	36396908	F_peak_1787	23.9479
chr1	36397698	36398033	F_peak_1788	16.9644
chr1	36399409	36399730	F_peak_1789	25.3752
chr1	36402129	36402856	F_peak_1790	256.5
chr1	36424051	36424523	F_peak_1791	44.2285
chr1	36428734	36428954	F_peak_1792	11.8242
chr1	36434055	36434264	F_peak_1793	7.82902
chr1	36437277	36437546	F_peak_1794	17.6854
chr1	36481165	36481406	F_peak_1795	9.39743
chr1	36500369	36500690	F_peak_1796	30.6572
chr1	36581423	36581822	F_peak_1797	164.851
chr1	36585739	36586203	F_peak_1798	257.908
chr1	36594303	36594669	F_peak_1799	88.7586
chr1	36599053	36599445	F_peak_1800	117.815
chr1	36600703	36601122	F_peak_1801	60.0718
chr1	36615146	36615952	F_peak_1802	20.833
chr1	36624368	36624579	F_peak_1803	11.9168
chr1	36634105	36634540	F_peak_1804	156.001
chr1	36653617	36653935	F_peak_1805	33.9057
chr1	36665624	36665836	F_peak_1806	13.3981
chr1	36665992	36666221	F_peak_1807	23.2922
chr1	36669122	36669902	F_peak_1808	68.2767
chr1	36674771	36675420	F_peak_1809	239.008
chr1	36677579	36677844	F_peak_1810	12.1377
chr1	36683721	36684149	F_peak_1811	342.957
chr1	36689627	36690038	F_peak_1812	85.9441
chr1	36710020	36710578	F_peak_1813	80.9298
chr1	36713850	36714634	F_peak_1814	561.971
chr1	36721167	36721459	F_peak_1815	24.9216
chr1	36765571	36766026	F_peak_1816	278.669
chr1	36776774	36777015	F_peak_1817	11.8371
chr1	36793104	36793415	F_peak_1818	53.3431
chr1	36809189	36809451	F_peak_1819	10.9919
chr1	36815977	36816698	F_peak_1820	48.7611
chr1	36830909	36831221	F_peak_1821	32.8833
chr1	36832357	36832626	F_peak_1822	19.6506
chr1	36834635	36834915	F_peak_1823	15.5351
chr1	36837056	36837256	F_peak_1824	7.14613
chr1	36840271	36840649	F_peak_1825	138.35
chr1	36850925	36851174	F_peak_1826	13.0498
chr1	36851978	36852519	F_peak_1827	1033.78
chr1	36852652	36853226	F_peak_1828	923.544
chr1	36881264	36881540	F_peak_1829	24.6014
chr1	36885250	36885608	F_peak_1830	42.5716
chr1	36886086	36886496	F_peak_1831	12.7966
chr1	36916271	36916669	F_peak_1832	74.5206
chr1	36929419	36930328	F_peak_1833	1377.05
chr1	36948388	36948737	F_peak_1834	30.9928
chr1	36952501	36952869	F_peak_1835	40.5297
chr1	36962805	36963212	F_peak_1836	191.826
chr1	37172936	37173136	F_peak_1837	8.63397
chr1	37504390	37504590	F_peak_1838	6.21751
chr1	37914355	37914692	F_peak_1839	27.6402
chr1	37917441	37917860	F_peak_1840	78.9846
chr1	37920720	37921131	F_peak_1841	171.339
chr1	37931320	37931594	F_peak_1842	10.7293
chr1	37937039	37937445	F_peak_1843	13.3334
chr1	37942179	37942412	F_peak_1844	7.32354
chr1	37944554	37944910	F_peak_1845	52.6519
chr1	37945257	37945732	F_peak_1846	244.408
chr1	37951715	37952084	F_peak_1847	139.706
chr1	37952505	37952715	F_peak_1848	12.0707
chr1	37964758	37965043	F_peak_1849	10.8746
chr1	37983237	37983457	F_peak_1850	18.2741
chr1	37999881	38000487	F_peak_1851	398.669
chr1	38010685	38010950	F_peak_1852	11.4945
chr1	38032618	38032994	F_peak_1853	140.812
chr1	38036137	38036526	F_peak_1854	118.096
chr1	38040620	38041086	F_peak_1855	50.7339
chr1	38041229	38041750	F_peak_1856	264.263
chr1	38042205	38042666	F_peak_1857	15.1212
chr1	38050163	38050527	F_peak_1858	42.7885
chr1	38072115	38072534	F_peak_1859	153.664
chr1	38100131	38100641	F_peak_1860	294.188
chr1	38102214	38102432	F_peak_1861	9.30564
chr1	38157030	38157463	F_peak_1862	277.874
chr1	38157765	38158090	F_peak_1863	32.0773
chr1	38198451	38198856	F_peak_1864	95.0175
chr1	38212565	38212842	F_peak_1865	17.8844
chr1	38263701	38263962	F_peak_1866	14.8872
chr1	38276682	38276986	F_peak_1867	12.0325
chr1	38282169	38282385	F_peak_1868	9.39743
chr1	38311505	38311910	F_peak_1869	100.768
chr1	38316238	38316583	F_peak_1870	35.0628
chr1	38316964	38317326	F_peak_1871	55.7615
chr1	38324551	38324943	F_peak_1872	183.734
chr1	38325099	38325445	F_peak_1873	21.9497
chr1	38328144	38328369	F_peak_1874	11.9565
chr1	38358054	38358536	F_peak_1875	266.944
chr1	38396243	38396611	F_peak_1876	81.5023
chr1	38411742	38412188	F_peak_1877	272.213
chr1	38412349	38412891	F_peak_1878	162.777
chr1	38439907	38440115	F_peak_1879	11.0217
chr1	38442592	38442847	F_peak_1880	17.5495
chr1	38455622	38456062	F_peak_1881	17.4461
chr1	38462234	38462691	F_peak_1882	726.48
chr1	38470222	38470539	F_peak_1883	21.8086
chr1	38478631	38478971	F_peak_1884	68.0538
chr1	38480440	38480733	F_peak_1885	39.5918
chr1	38484787	38485092	F_peak_1886	26.4214
chr1	38503047	38503482	F_peak_1887	108.492
chr1	38517400	38517614	F_peak_1888	10.0802
chr1	38604012	38604413	F_peak_1889	92.8461
chr1	38638801	38639064	F_peak_1890	22.6252
chr1	38686389	38686687	F_peak_1891	11.8433
chr1	38691607	38691823	F_peak_1892	11.7223
chr1	38701231	38702046	F_peak_1893	709.318
chr1	38909986	38910208	F_peak_1894	13.2181
chr1	39046352	39046709	F_peak_1895	24.7308
chr1	39063852	39064181	F_peak_1896	33.9752
chr1	39108128	39108368	F_peak_1897	16.9746
chr1	39146418	39146800	F_peak_1898	96.3513
chr1	39196540	39197146	F_peak_1899	122.356
chr1	39201284	39201864	F_peak_1900	69.2983
chr1	39206887	39207411	F_peak_1901	575.813
chr1	39305659	39305929	F_peak_1902	16.0749
chr1	39324168	39324480	F_peak_1903	19.8524
chr1	39329536	39329885	F_peak_1904	87.5122
chr1	39409620	39409849	F_peak_1905	12.6163
chr1	39427106	39427306	F_peak_1906	9.75228
chr1	39428186	39428566	F_peak_1907	83.9317
chr1	39463247	39463649	F_peak_1908	107.92
chr1	39473799	39474189	F_peak_1909	81.2216
chr1	39491599	39491984	F_peak_1910	54.2624
chr1	39492209	39492752	F_peak_1911	611.938
chr1	39497711	39497911	F_peak_1912	10.9919
chr1	39513210	39513939	F_peak_1913	214.366
chr1	39514501	39515073	F_peak_1914	498.773
chr1	39530377	39530734	F_peak_1915	87.0302
chr1	39542946	39543150	F_peak_1916	13.3521
chr1	39552857	39553106	F_peak_1917	16.7855
chr1	39553320	39553681	F_peak_1918	11.0737
chr1	39558017	39558324	F_peak_1919	29.7796
chr1	39568579	39568828	F_peak_1920	14.5448
chr1	39576200	39576867	F_peak_1921	143.28
chr1	39578109	39578359	F_peak_1922	23.4574
chr1	39580838	39581117	F_peak_1923	25.8679
chr1	39582859	39583184	F_peak_1924	26.9233
chr1	39593319	39593665	F_peak_1925	52.8426
chr1	39603207	39603585	F_peak_1926	248.645
chr1	39607704	39608384	F_peak_1927	342.825
chr1	39610820	39611255	F_peak_1928	21.0129
chr1	39614090	39614424	F_peak_1929	60.0508
chr1	39620543	39621183	F_peak_1930	962.291
chr1	39633523	39633830	F_peak_1931	33.0151
chr1	39639739	39640105	F_peak_1932	70.5149
chr1	39649448	39649713	F_peak_1933	11.0491
chr1	39650224	39650504	F_peak_1934	15.7065
chr1	39655273	39655683	F_peak_1935	9.29966
chr1	39657741	39658893	F_peak_1936	229.941
chr1	39659103	39659545	F_peak_1937	26.7889
chr1	39661444	39661735	F_peak_1938	19.8768
chr1	39678240	39678476	F_peak_1939	10.9919
chr1	39679932	39680649	F_peak_1940	30.6162
chr1	39682532	39682787	F_peak_1941	19.4277
chr1	39733975	39734176	F_peak_1942	11.3302
chr1	39735462	39736082	F_peak_1943	660.911
chr1	39755331	39755610	F_peak_1944	17.0187
chr1	39773506	39773798	F_peak_1945	18.1014
chr1	39796413	39796723	F_peak_1946	17.1715
chr1	39799041	39799356	F_peak_1947	33.7046
chr1	39800968	39801266	F_peak_1948	27.3938
chr1	39826393	39826744	F_peak_1949	27.7184
chr1	39828944	39829313	F_peak_1950	70.5149
chr1	39841380	39841618	F_peak_1951	15.6333
chr1	39844106	39844423	F_peak_1952	27.3938
chr1	39854728	39855088	F_peak_1953	18.2741
chr1	39857196	39857685	F_peak_1954	268.91
chr1	39864018	39864719	F_peak_1955	125.416
chr1	39866024	39866224	F_peak_1956	13.4655
chr1	39872143	39872606	F_peak_1957	372.132
chr1	39873218	39873440	F_peak_1958	17.6905
chr1	39876463	39876890	F_peak_1959	163.751
chr1	39882174	39882414	F_peak_1960	13.4601
chr1	39916972	39917455	F_peak_1961	13.2181
chr1	39919278	39919677	F_peak_1962	209.749
chr1	39944207	39944419	F_peak_1963	13.7452
chr1	39949030	39949312	F_peak_1964	20.5318
chr1	39954345	39954732	F_peak_1965	24.2977
chr1	39967373	39967696	F_peak_1966	39.3644
chr1	40006154	40006687	F_peak_1967	58.9785
chr1	40018471	40018671	F_peak_1968	11.1509
chr1	40029534	40029804	F_peak_1969	13.8807
chr1	40063552	40063781	F_peak_1970	13.8764
chr1	40064344	40064739	F_peak_1971	40.8139
chr1	40064820	40065162	F_peak_1972	31.8275
chr1	40074615	40074947	F_peak_1973	34.4523
chr1	40078926	40079129	F_peak_1974	9.57613
chr1	40090765	40090974	F_peak_1975	13.0843
chr1	40091126	40091642	F_peak_1976	431.541
chr1	40102187	40102549	F_peak_1977	81.5385
chr1	40106568	40106964	F_peak_1978	135.406
chr1	40119405	40119638	F_peak_1979	25.1342
chr1	40124320	40124588	F_peak_1980	14.2036
chr1	40137841	40138243	F_peak_1981	41.6557
chr1	40180372	40180649	F_peak_1982	12.0624
chr1	40195479	40195869	F_peak_1983	157.736
chr1	40266100	40266452	F_peak_1984	18.9643
chr1	40306235	40306517	F_peak_1985	19.1081
chr1	40308726	40308926	F_peak_1986	10.2768
chr1	40317869	40318273	F_peak_1987	43.6581
chr1	40332407	40332814	F_peak_1988	248.965
chr1	40360408	40361151	F_peak_1989	108.728
chr1	40399754	40401094	F_peak_1990	4878.77
chr1	40406051	40406256	F_peak_1991	14.3281
chr1	40420120	40420405	F_peak_1992	28.8397
chr1	40429644	40429893	F_peak_1993	18.1014
chr1	40478542	40478749	F_peak_1994	5.70527
chr1	40497833	40498264	F_peak_1995	166.067
chr1	40502324	40502628	F_peak_1996	29.7331
chr1	40506080	40506487	F_peak_1997	44.3953
chr1	40509936	40510254	F_peak_1998	25.4339
chr1	40510849	40511354	F_peak_1999	491.856
[truncated: 114,238 more rows]
