# Supplementary material for: C/EBPδ drives key endocrine signals in the human amnion at parturition
Source: Clin Transl Med. 2021 Jun 10;11(6):e416. doi: 10.1002/ctm2.416 (PMC8191398; doi:10.1002/ctm2.416)
Supplement: Supplementary file 5 — Supporting Information [file CTM2-11-e416-s002.xlsx]

## Sheet: Sheet1
Name	chr	start	end	C1	C2	C3	average	F1	F2	F3	average	F1/C1	F2/C2	F3/C3	FC	Log2FC	log2FoldChange	pvalue	Ttest	Annotation	Distance.to.TSS	Nearest.Gene	Gene.Description
CF_peak_15864	chr2	187713889	187714545	3.696	12.148	13.504	9.78267	70.918	63.338	49.834	61.3633	19.1878	5.21386	3.69031	6.27266	2.64908	2.33979	1.8687e-07	0.0286272	promoter-TSS	-320	ZSWIM2	zinc finger SWIM-type containing 2
CF_peak_25056	chr6	113754523	113755091	10.778	28.756	39.824	26.4527	112.796	60.696	98.13	90.5407	10.4654	2.11072	2.46409	3.42274	1.77515	1.48698	0.000112164	0.0883997	promoter-TSS	-158	LINC02518	long intergenic non-protein coding RNA 2518
CF_peak_5948	chr11	128077619	128078246	15.166	23.558	28.272	22.332	91.99	59.776	58.964	70.2433	6.06554	2.5374	2.0856	3.14541	1.65325	1.31929	0.000547988	0.0810982	promoter-TSS	-728	LINC02098	long intergenic non-protein coding RNA 2098
F_peak_11814	chr11	18287412	18287874	5.178	4.972	4.398	4.84933	32.722	37.566	35.604	35.2973	6.31943	7.55551	8.0955	7.2788	2.8637	1.93388	0.000623753	0.00243836	promoter-TSS	-129	SAA1	serum amyloid A1
CF_peak_2333	chr1	209877830	209878373	3.698	16.238	12.582	10.8393	56.402	23.038	40.684	40.0413	15.252	1.41877	3.23351	3.69408	1.88521	1.55235	0.00113365	0.158607	promoter-TSS	-34	HSD11B1	hydroxysteroid 11-beta dehydrogenase 1
CF_peak_5197	chr11	66702551	66703294	5.244	13.372	7.59	8.73533	34.226	17.06	49.228	33.5047	6.5267	1.2758	6.4859	3.83553	1.93943	1.60718	0.00197398	0.156562	promoter-TSS	-946	MIR3163	microRNA 3163
F_peak_39477	chr2	169928589	169928978	3.466	2.272	7.016	4.25133	29.516	22.458	31.746	27.9067	8.51587	9.88468	4.5248	6.56422	2.71462	1.8445	0.00210092	0.00558968	promoter-TSS	-301	DHRS9	dehydrogenase/reductase 9
CF_peak_4314	chr10	116444105	116444971	4.344	4.798	4.266	4.46933	19.67	15.138	21.61	18.806	4.52808	3.15506	5.06564	4.20779	2.07306	1.78185	0.00274426	0.0204356	promoter-TSS	-124	ABLIM1	actin binding LIM protein 1
CF_peak_1011	chr1	79085518	79085964	4.334	8.506	8.294	7.04467	33.91	16.254	27.708	25.9573	7.82418	1.91089	3.34073	3.68468	1.88154	1.55934	0.00282235	0.0955172	promoter-TSS	-326	IFI44L	interferon induced protein 44 like
CF_peak_10576	chr16	11837431	11837985	9.564	16.42	29.874	18.6193	50.79	46.064	60.438	52.4307	5.31054	2.80536	2.0231	2.81593	1.49361	1.21143	0.00313665	0.0118696	promoter-TSS	-974	TXNDC11	thioredoxin domain containing 11
CF_peak_24762	chr6	79788369	79788859	5.946	20.47	15.182	13.866	45.378	34.962	41.166	40.502	7.63169	1.70796	2.7115	2.92096	1.54644	1.26571	0.00381467	0.0660393	promoter-TSS	-599	PHIP	pleckstrin homology domain interacting protein
CF_peak_4036	chr10	92680936	92681350	12.494	11.764	13.778	12.6787	49.98	26.302	46.486	40.9227	4.00032	2.2358	3.37393	3.22768	1.6905	1.29493	0.0039899	0.0561474	promoter-TSS	-111	ANKRD1	ankyrin repeat domain 1
F_peak_22889	chr14	77542454	77543229	0.812	1.304	2.328	1.48133	17.136	12.218	12.012	13.7887	21.1034	9.36963	5.15979	9.30828	3.21851	2.4046	0.00466011	0.0263789	promoter-TSS	-308	LINC02289	long intergenic non-protein coding RNA 2289
F_peak_43960	chr21	31710401	31710798	5.164	6.636	4.996	5.59867	37.426	25.464	36.008	32.966	7.24748	3.83725	7.20737	5.88819	2.55782	1.5242	0.00481965	0.0236479	promoter-TSS	-588	KRTAP27-1	keratin associated protein 27-1
CF_peak_10804	chr16	30457081	30457548	5.526	16.1	21.932	14.5193	42.344	23.768	62.04	42.7173	7.66269	1.47627	2.82874	2.9421	1.55685	1.26524	0.00646195	0.111702	promoter-TSS	-19	SEPHS2	selenophosphate synthetase 2
CF_peak_12437	chr17	74552903	74553415	3.3	8.466	11.112	7.626	25.708	21.86	22.064	23.2107	7.7903	2.58209	1.9856	3.04362	1.60579	1.39013	0.00717272	0.04651	promoter-TSS	-687	SNHG16	small nucleolar RNA host gene 16
F_peak_77276	chrX	37883984	37884282	1.192	2.366	0.056	1.20467	13.76	13.496	6.62	11.292	11.5436	5.70414	118.214	9.37355	3.2286	2.54582	0.00721847	0.0307175	promoter-TSS	-894	MIR548AJ2	microRNA 548aj-2
CF_peak_30851	chrX	48815067	48815823	9.834	13.502	23.334	15.5567	50.438	29.678	48.66	42.9253	5.12894	2.19804	2.08537	2.75929	1.4643	1.13792	0.00732762	0.0615852	promoter-TSS	203	OTUD5	OTU deubiquitinase 5
CF_peak_30611	chrX	10124206	10124879	13.146	18.842	23.418	18.4687	50.3	44.482	50.282	48.3547	3.82626	2.36079	2.14715	2.6182	1.38858	1.06436	0.00774498	0.0145992	promoter-TSS	-442	CLCN4	chloride voltage-gated channel 4
CF_peak_10409	chr15	100890319	100891314	9.084	21.606	50.938	27.2093	60.084	53.266	99.208	70.8527	6.61427	2.46533	1.94762	2.60398	1.38072	1.16587	0.00820089	0.0186394	promoter-TSS	106	SPATA41	spermatogenesis associated 41 (non-protein coding)
CF_peak_19556	chr3	127842690	127843183	4.188	4.724	4.694	4.53533	11.502	9.844	35.068	18.8047	2.74642	2.08383	7.47081	4.14626	2.05181	1.68399	0.00860592	0.219329	promoter-TSS	-207	RUVBL1	RuvB like AAA ATPase 1
CF_peak_19585	chr3	129442800	129443288	10.408	29.08	26.08	21.856	41.338	48.372	78.31	56.0067	3.97175	1.66341	3.00268	2.56253	1.35757	1.09363	0.0108321	0.0713181	promoter-TSS	-85	TMCC1	transmembrane and coiled-coil domain family 1
CF_peak_3295	chr10	30723249	30723741	5.184	12.718	26.134	14.6787	35.254	25.4	61.84	40.8313	6.80054	1.99717	2.36627	2.78168	1.47596	1.23407	0.0110005	0.0635756	promoter-TSS	-69	MAP3K8	mitogen-activated protein kinase kinase kinase 8
CF_peak_22224	chr5	34914659	34915126	6.1	6.686	13.188	8.658	32.004	16.484	30.846	26.4447	5.24656	2.46545	2.33894	3.05436	1.61087	1.27288	0.0112578	0.0620491	promoter-TSS	838	RAD1	RAD1 checkpoint DNA exonuclease
CF_peak_19398	chr3	114478091	114478661	7.428	25.746	15.114	16.096	42.24	46.75	37.528	42.1727	5.68659	1.81582	2.483	2.62007	1.38961	1.12174	0.0118509	0.0271505	promoter-TSS	-252	ZBTB20	zinc finger and BTB domain containing 20
CF_peak_17502	chr21	34696842	34697345	3.31	11.348	21.872	12.1767	33.302	24.312	40.706	32.7733	10.061	2.1424	1.8611	2.69149	1.4284	1.21377	0.0125538	0.0540652	promoter-TSS	-120	IFNAR1	interferon alpha and beta receptor subunit 1
CF_peak_25234	chr6	133055711	133056219	7.516	30.088	24.758	20.7873	77.194	46.668	37.182	53.6813	10.2706	1.55105	1.50182	2.58241	1.36872	1.06459	0.0127811	0.216237	promoter-TSS	-61	VNN3	vanin 3
CF_peak_14736	chr2	66661978	66662511	6.412	19.21	26.486	17.3693	43.966	30.222	55.722	43.3033	6.85683	1.57324	2.10383	2.49309	1.31794	1.09157	0.0128242	0.0804685	promoter-TSS	-287	MEIS1	Meis homeobox 1
F_peak_11874	chr11	20070896	20071250	1.798	4.394	3.688	3.29333	21.678	19.83	14.95	18.8193	12.0567	4.51297	4.05369	5.71437	2.5146	1.56828	0.0137754	0.0247346	promoter-TSS	-224	NAV2-AS2	NAV2 antisense RNA 2
CF_peak_26616	chr7	74143102	74143551	9.216	21.858	22.098	17.724	43.612	36.548	47.514	42.558	4.7322	1.67207	2.15015	2.40115	1.26373	0.989597	0.0161914	0.0487906	promoter-TSS	-71	LOC101926943	uncharacterized LOC101926943
CF_peak_20702	chr4	39460310	39460883	5.196	20.958	21.486	15.88	33.602	25.67	63.684	40.9853	6.4669	1.22483	2.96398	2.58094	1.3679	1.14761	0.0162657	0.148813	promoter-TSS	-29	RPL9	ribosomal protein L9
F_peak_17827	chr12	96389998	96390369	2.97	3.048	6.464	4.16067	22.054	18.694	21.438	20.7287	7.42559	6.1332	3.31652	4.98205	2.31674	1.41025	0.0184162	0.00585063	promoter-TSS	-41	HAL	histidine ammonia-lyase
CF_peak_6753	chr12	58138120	58138904	4.646	9.088	8.18	7.30467	21.16	24.198	18.632	21.33	4.55446	2.66263	2.27775	2.92005	1.54599	1.22839	0.0186994	0.0166383	promoter-TSS	-260	TSPAN31	tetraspanin 31
F_peak_47906	chr3	73110495	73111112	1.592	1.582	1.434	1.536	21.45	10.198	6.29	12.646	13.4736	6.44627	4.38633	8.23307	3.04143	1.89709	0.0192527	0.132593	promoter-TSS	-6	EBLN2	endogenous Bornavirus like nucleoprotein 2
F_peak_31586	chr18	3875416	3875780	1.582	4.626	1.578	2.59533	14.806	22.008	14.1	16.9713	9.35904	4.75746	8.93536	6.53917	2.70911	1.55573	0.0204536	0.0109468	promoter-TSS	-831	DLGAP1	DLG associated protein 1
CF_peak_12911	chr18	32288900	32289612	56.954	49.912	115.428	74.098	201.084	89.946	257.764	182.931	3.53064	1.80209	2.23312	2.46878	1.3038	0.945987	0.0216746	0.0870736	promoter-TSS	-940	DTNA	dystrobrevin alpha
F_peak_60952	chr6	22303137	22303562	2.228	6.528	2.848	3.868	27.786	19.948	14.36	20.698	12.4713	3.05576	5.04213	5.35109	2.41983	1.4231	0.0219157	0.0620201	promoter-TSS	-268	PRL	prolactin
CF_peak_28945	chr8	130799168	130799636	6.926	8.332	21.574	12.2773	45.71	26.644	24.39	32.248	6.59977	3.19779	1.13053	2.62663	1.39321	1.09163	0.0221419	0.195241	promoter-TSS	-268	GSDMC	gasdermin C
CF_peak_24307	chr6	26537484	26537994	10.806	20.444	20.872	17.374	25.726	27.112	90.412	47.75	2.38071	1.32616	4.33174	2.74836	1.45857	1.15274	0.0240654	0.263482	promoter-TSS	-833	HMGN4	high mobility group nucleosomal binding domain 4
CF_peak_8563	chr14	24684975	24685575	5.074	13.112	18.722	12.3027	25.552	31.576	32.628	29.9187	5.03587	2.40818	1.74276	2.43188	1.28207	1.04837	0.0244002	0.0119597	promoter-TSS	1	MDP1	magnesium dependent phosphatase 1
F_peak_46604	chr3	30559497	30559988	1.964	1.804	0.978	1.582	22.988	6.222	7.37	12.1933	11.7047	3.449	7.53579	7.70754	2.94627	1.83992	0.0248059	0.180003	promoter-TSS	-617	LINC01985	long intergenic non-protein coding RNA 1985
CF_peak_29317	chr9	20685380	20685809	7.04	7.126	12.144	8.77	25.684	18.428	27.42	23.844	3.6483	2.58602	2.25791	2.71881	1.44298	1.11235	0.0256138	0.0192441	promoter-TSS	-846	FOCAD-AS1	FOCAD antisense RNA 1
CF_peak_7963	chr13	45680051	45680488	7.63	5.718	20.466	11.2713	22.114	29.958	36.738	29.6033	2.8983	5.23924	1.79507	2.62643	1.3931	1.10798	0.0263157	0.0257303	promoter-TSS	-144	LOC101929259	uncharacterized LOC101929259
CF_peak_6845	chr12	66275036	66275584	10.062	22.49	13.824	15.4587	36.266	32.536	43.85	37.5507	3.60425	1.44669	3.17202	2.4291	1.28042	0.967504	0.0269624	0.0689697	promoter-TSS	48	LOC100129940	uncharacterized LOC100129940
F_peak_75674	chr9	112970783	112971540	1.926	2.088	3.52	2.51133	12.592	16.032	15.086	14.57	6.5379	7.67816	4.2858	5.8017	2.53648	1.51068	0.0272749	0.00651113	promoter-TSS	-749	C9orf152	chromosome 9 open reading frame 152
CF_peak_4490	chr11	818634	819118	8.096	21.304	28.832	19.4107	62.642	30.894	40.858	44.798	7.7374	1.45015	1.41711	2.30791	1.20658	0.930107	0.0274249	0.224111	promoter-TSS	-25	PNPLA2	patatin like phospholipase domain containing 2
CF_peak_6224	chr12	12877812	12878529	12.168	28.78	28.132	23.0267	44.426	48.114	62.654	51.7313	3.65105	1.67179	2.22714	2.24658	1.16773	0.884879	0.0278674	0.0261022	promoter-TSS	-680	APOLD1	apolipoprotein L domain containing 1
F_peak_60997	chr6	24490149	24490483	0.796	2.91	5.168	2.958	11.57	18.658	16.076	15.4347	14.5352	6.41168	3.11068	5.21794	2.38348	1.47602	0.0280917	0.0167651	promoter-TSS	-466	GPLD1	glycosylphosphatidylinositol specific phospholipase D1
CF_peak_19361	chr3	112280626	112281556	5.186	9.446	14.468	9.7	20.872	15.056	38.834	24.9207	4.02468	1.5939	2.68413	2.56914	1.36129	1.12998	0.0301158	0.10684	promoter-TSS	259	SLC35A5	solute carrier family 35 member A5
CF_peak_13840	chr19	51308169	51308574	8.93	9.838	14.388	11.052	42.802	12.768	33.634	29.7347	4.79306	1.29782	2.33764	2.69043	1.42784	1.06633	0.0317921	0.171717	promoter-TSS	-262	C19orf48	chromosome 19 open reading frame 48
CF_peak_25598	chr6	159279161	159279582	6.348	5.108	15.706	9.054	35.588	7.232	37.01	26.61	5.60618	1.41582	2.35642	2.93903	1.55534	1.22733	0.0332923	0.160934	promoter-TSS	-708	OSTCP1	oligosaccharyltransferase complex subunit pseudogene 1
CF_peak_6688	chr12	53834801	53835915	3.668	10.792	13.392	9.284	20.284	19.924	30.672	23.6267	5.52999	1.84618	2.29032	2.54488	1.3476	1.0695	0.0334953	0.0316104	promoter-TSS	-75	PRR13	proline rich 13
CF_peak_26640	chr7	75677617	75678157	4.236	21.124	17.518	14.2927	23.694	34.418	44.1	34.0707	5.59348	1.62933	2.51741	2.38379	1.25326	1.0173	0.034488	0.0356772	promoter-TSS	550	MDH2	malate dehydrogenase 2
CF_peak_13710	chr19	41882045	41882638	7.558	14.11	20.374	14.014	61.776	16.49	30.524	36.2633	8.17359	1.16867	1.49818	2.58765	1.37164	1.02626	0.0346373	0.302008	promoter-TSS	-96	TMEM91	transmembrane protein 91
CF_peak_26001	chr7	19748493	19748902	4.296	8.626	8.922	7.28133	14.216	15.614	30.152	19.994	3.30912	1.81011	3.37951	2.74593	1.45729	1.15614	0.0353953	0.0995402	promoter-TSS	-38	TWISTNB	TWIST neighbor
CF_peak_20782	chr4	48782401	48783096	3.4	5.032	9.88	6.104	21.974	10.526	17.882	16.794	6.46294	2.09181	1.80992	2.75131	1.46012	1.19886	0.0355313	0.116508	promoter-TSS	-433	FRYL	FRY like transcription coactivator
CF_peak_27721	chr8	25316138	25316618	4.474	9.9	15.532	9.96867	29.094	13.944	32.938	25.3253	6.50291	1.40848	2.12065	2.54049	1.34511	1.05711	0.0364076	0.125667	promoter-TSS	-69	CDCA2	cell division cycle associated 2
CF_peak_11929	chr17	40828937	40829531	21.142	32.998	47.728	33.956	76.586	55.404	80.154	70.7147	3.62246	1.67901	1.67939	2.08254	1.05834	0.745752	0.0394142	0.064063	promoter-TSS	-186	PLEKHH3	pleckstrin homology, MyTH4 and FERM domain containing H3
F_peak_7999	chr10	26985825	26986296	1.616	4.2	5.08	3.632	11.84	8.284	37.348	19.1573	7.32673	1.97238	7.35197	5.2746	2.39906	1.39323	0.0401354	0.21129	promoter-TSS	-292	PDSS1	decaprenyl diphosphate synthase subunit 1
F_peak_39710	chr2	178178958	178179335	3.206	1.42	1.806	2.144	16.984	8.99	9.39	11.788	5.29757	6.33099	5.19934	5.49813	2.45894	1.53649	0.0410648	0.0429966	promoter-TSS	-537	MIR6512	microRNA 6512
CF_peak_24564	chr6	47665334	47666587	4.44	15.72	12.31	10.8233	36.958	24.326	18.472	26.5853	8.32387	1.54746	1.50057	2.4563	1.29649	1.00685	0.0420421	0.201674	promoter-TSS	-320	ADGRF4	adhesion G protein-coupled receptor F4
CF_peak_1710	chr1	159140316	159140910	9.286	13.058	36.63	19.658	56.52	34.738	39.42	43.5593	6.08658	2.66028	1.07617	2.21586	1.14787	0.886951	0.0435003	0.204592	promoter-TSS	-741	CADM3	cell adhesion molecule 3
CF_peak_29620	chr9	80911591	80912109	9.236	14.11	24.624	15.99	30.962	20.822	62.876	38.22	3.35232	1.47569	2.55344	2.39024	1.25716	0.971907	0.0437668	0.134761	promoter-TSS	-141	PSAT1	phosphoserine aminotransferase 1
CF_peak_14715	chr2	65216312	65216815	8.154	11.036	17.95	12.38	37.014	19.494	32.226	29.578	4.53937	1.7664	1.79532	2.38918	1.25651	0.923119	0.0450278	0.10521	promoter-TSS	69	SLC1A4	solute carrier family 1 member 4
CF_peak_29295	chr9	19102805	19103339	6.05	17.894	7.048	10.3307	21.386	22.518	35.174	26.3593	3.53488	1.25841	4.99064	2.55156	1.35138	1.02881	0.0452136	0.14227	promoter-TSS	-132	HAUS6	HAUS augmin like complex subunit 6
CF_peak_30694	chrX	23685239	23685663	9.99	9.298	24.782	14.69	37.178	21.006	46.868	35.0173	3.72152	2.2592	1.89121	2.38375	1.25323	0.941108	0.0454529	0.0467102	promoter-TSS	-194	PRDX4	peroxiredoxin 4
CF_peak_21913	chr4	184580449	184580932	6.638	6.818	14.448	9.30133	18.048	15.094	40.254	24.4653	2.71889	2.21385	2.78613	2.6303	1.39523	1.065	0.0460499	0.106778	promoter-TSS	271	TRAPPC11	trafficking protein particle complex 11
CF_peak_1858	chr1	171226188	171226620	18.506	33.766	27.456	26.576	76.41	34.052	71.388	60.6167	4.12893	1.00847	2.60009	2.28088	1.18959	0.806122	0.0464089	0.188816	promoter-TSS	-658	FMO1	flavin containing monooxygenase 1
CF_peak_28523	chr8	103250781	103251234	4.942	6.424	4.67	5.34533	19.436	11.742	14.856	15.3447	3.93282	1.82783	3.18116	2.87067	1.52139	1.1577	0.0464433	0.0636296	promoter-TSS	51	RRM2B	ribonucleotide reductase regulatory TP53 inducible subunit M2B
CF_peak_22494	chr5	58335962	58336478	7.972	24.124	32.162	21.4193	72.676	25.186	46.306	48.056	9.11641	1.04402	1.43977	2.24358	1.1658	0.878379	0.0466827	0.303506	promoter-TSS	-881	PDE4D	phosphodiesterase 4D
CF_peak_7321	chr12	111842974	111843586	8.47	14.614	16.76	13.2813	25.802	23.446	44.452	31.2333	3.04628	1.60435	2.65227	2.35167	1.23369	0.913219	0.0487018	0.0811948	promoter-TSS	-472	SH2B3	SH2B adaptor protein 3
F_peak_52612	chr4	74988789	74989131	3.268	3.538	3.518	3.44133	27.382	11.91	12.814	17.3687	8.37882	3.36631	3.64241	5.04707	2.33545	1.25718	0.0489966	0.11202	promoter-TSS	-30	MTHFD2L	methylenetetrahydrofolate dehydrogenase (NADP+ dependent) 2 like
CF_peak_5182	chr11	65656929	65657511	4.622	10.412	19.194	11.4093	19.784	24.84	34.072	26.232	4.2804	2.38571	1.77514	2.29917	1.20111	0.967502	0.0490207	0.000207761	promoter-TSS	-655	CCDC85B	coiled-coil domain containing 85B
CF_peak_23337	chr5	141061666	141062168	7.61	32.282	37.814	25.902	52.626	50.67	55.436	52.9107	6.91537	1.56961	1.46602	2.04273	1.0305	0.797894	0.0494959	0.0955298	promoter-TSS	-117	ARAP3	ArfGAP with RhoGAP domain, ankyrin repeat and PH domain 3
CF_peak_18188	chr22	46481539	46482094	4.876	7.002	6.5	6.126	11.892	18.068	19.434	16.4647	2.43888	2.58041	2.98985	2.68767	1.42636	1.12177	0.0497208	0.0273755	promoter-TSS	-60	MIRLET7BHG	MIRLET7B host gene
F_peak_67599	chr7	94535738	94536239	3.46	11.184	9.722	8.122	34.152	18.424	41.99	31.522	9.87052	1.64735	4.31907	3.88106	1.95645	1.02833	0.0499158	0.101691	promoter-TSS	-960	PPP1R9A	protein phosphatase 1 regulatory subunit 9A
CF_peak_2231	chr1	203738569	203739037	6.394	14.018	22.918	14.4433	49.184	19.614	30.378	33.0587	7.69221	1.3992	1.32551	2.28885	1.19462	0.908099	0.050076	0.263771	promoter-TSS	37	LAX1	lymphocyte transmembrane adaptor 1
CF_peak_31153	chrX	153744947	153745397	4.624	6.33	13.43	8.128	19.03	11.336	32.232	20.866	4.11548	1.79084	2.4	2.56718	1.36018	1.06348	0.0531766	0.0886756	promoter-TSS	-606	FAM3A	family with sequence similarity 3 member A
CF_peak_2928	chr10	5005108	5005709	8.802	14.412	20.118	14.444	30.122	24.68	41.396	32.066	3.42218	1.71246	2.05766	2.22002	1.15057	0.852986	0.0551733	0.0408876	promoter-TSS	-45	AKR1C1	aldo-keto reductase family 1 member C1
CF_peak_7776	chr13	33112828	33113271	3.908	6.402	13.084	7.798	9.836	12.91	38.182	20.3093	2.51689	2.01656	2.91822	2.60443	1.38097	1.1469	0.0557911	0.185239	promoter-TSS	-28	N4BP2L2	NEDD4 binding protein 2 like 2
CF_peak_7870,CF_peak_7869	chr13	40794551	40796376	6.928	11.484	20.92	13.1107	37.088	25.722	23.924	28.9113	5.35335	2.23981	1.14359	2.20518	1.14089	0.864771	0.0589489	0.182738	promoter-TSS	-825	LINC00548	long intergenic non-protein coding RNA 548
CF_peak_10625	chr16	14726511	14726903	6.356	8.228	6.448	7.01067	18.396	13.654	19.99	17.3467	2.89427	1.65946	3.10019	2.47432	1.30703	1.01955	0.0620915	0.0535455	promoter-TSS	39	BFAR	bifunctional apoptosis regulator
CF_peak_19391	chr3	113775337	113775888	3.67	6.844	8.212	6.242	13.81	17.822	16.136	15.9227	3.76294	2.60403	1.96493	2.55089	1.351	1.04051	0.0629373	0.00874056	promoter-TSS	31	QTRT2	queuine tRNA-ribosyltransferase accessory subunit 2
CF_peak_26222	chr7	35734462	35734952	9.19	25.852	20.918	18.6533	38.848	35.52	41.53	38.6327	4.2272	1.37397	1.98537	2.07109	1.05039	0.772862	0.0644425	0.0744493	promoter-TSS	65	HERPUD2	HERPUD family member 2
CF_peak_13292	chr18	76828868	76829452	4.96	8.774	9.6	7.778	22.726	11.384	24.902	19.6707	4.58185	1.29747	2.59396	2.52901	1.33857	0.966669	0.0670429	0.126887	promoter-TSS	-115	ATP9B	ATPase phospholipid transporting 9B (putative)
CF_peak_11927	chr17	40704024	40704541	6.58	12.722	7.21	8.83733	28.698	14.144	23.748	22.1967	4.3614	1.11177	3.29376	2.51169	1.32866	0.935816	0.0679241	0.16326	promoter-TSS	-293	HSD17B1	hydroxysteroid 17-beta dehydrogenase 1
CF_peak_11965	chr17	43212704	43213107	11.338	13.158	15.978	13.4913	13.936	21.996	65.49	33.8073	1.22914	1.67168	4.09876	2.50586	1.3253	1.00209	0.0685369	0.301287	promoter-TSS	-108	ACBD4	acyl-CoA binding domain containing 4
CF_peak_13275	chr18	74331328	74331829	5.782	7.106	7.124	6.67067	22.762	7.576	21.934	17.424	3.9367	1.06614	3.07889	2.61203	1.38517	1.02332	0.0702092	0.173535	promoter-TSS	-155	LINC00683	long intergenic non-protein coding RNA 683
CF_peak_16417	chr2	232321758	232322249	7.552	17.974	19.284	14.9367	28.81	30.836	35.092	31.5793	3.81488	1.71559	1.81975	2.11422	1.08012	0.790736	0.0706687	0.0211474	promoter-TSS	-770	SNORD20	small nucleolar RNA, C/D box 20
CF_peak_12529	chr17	79544950	79545326	7.058	10.834	4.24	7.37733	27.348	13.728	16.766	19.2807	3.87475	1.26712	3.95425	2.6135	1.38598	0.992289	0.0718752	0.141666	promoter-TSS	-679	NPLOC4	NPL4 homolog, ubiquitin recognition factor
CF_peak_2794,CF_peak_2793	chr1	245132677	245133615	4.716	6.836	12.106	7.886	19.188	14.086	23.866	19.0467	4.0687	2.06056	1.97142	2.41525	1.27217	0.941479	0.0728284	0.0338188	promoter-TSS	-25	EFCAB2	EF-hand calcium binding domain 2
CF_peak_25105	chr6	119671592	119672053	8.938	23.256	13.914	15.3693	38.86	28.472	33.368	33.5667	4.34773	1.22429	2.39816	2.184	1.12697	0.789851	0.0728895	0.126161	promoter-TSS	-892	MAN1A1	mannosidase alpha class 1A member 1
CF_peak_13654	chr19	36004514	36004980	9.526	12.428	20.352	14.102	30.092	15.418	51.102	32.204	3.15893	1.24059	2.51091	2.28365	1.19134	0.858605	0.0809391	0.155213	promoter-TSS	-187	DMKN	dermokine
CF_peak_13877	chr19	55770506	55770948	8.242	9.128	14.822	10.7307	28.242	16.794	27.336	24.124	3.4266	1.83983	1.84429	2.24814	1.16873	0.834252	0.0818136	0.0648486	promoter-TSS	-689	PPP6R1	protein phosphatase 6 regulatory subunit 1
CF_peak_4096	chr10	97849811	97850220	5.706	7.948	10.79	8.148	16.722	10.234	34.256	20.404	2.9306	1.28762	3.17479	2.50417	1.32433	0.956348	0.0834785	0.18428	promoter-TSS	-24	ENTPD1-AS1	ENTPD1 antisense RNA 1
CF_peak_14422	chr2	43453875	43454578	2.726	8.334	10.562	7.20733	17.548	19.84	12.728	16.7053	6.43727	2.38061	1.20507	2.31782	1.21277	0.947332	0.0834846	0.129041	promoter-TSS	-123	LINC01126	long intergenic non-protein coding RNA 1126
CF_peak_9375	chr14	101355281	101355743	5.668	8.47	7.328	7.15533	10.126	12.188	32.436	18.25	1.78652	1.43896	4.42631	2.55055	1.35081	1.01971	0.0840744	0.254315	promoter-TSS	-474	MEG8	maternally expressed 8, small nucleolar RNA host gene
CF_peak_20583	chr4	24586213	24586677	5.06	8.624	8.46	7.38133	11.896	14.852	25.656	17.468	2.35099	1.72217	3.03262	2.36651	1.24276	0.956732	0.084372	0.105213	promoter-TSS	-261	DHX15	DEAH-box helicase 15
CF_peak_6385	chr12	26112475	26113022	8.226	25.408	37.106	23.58	41.526	42.102	50.862	44.83	5.04814	1.65704	1.37072	1.90119	0.926901	0.716925	0.0847726	0.0731056	promoter-TSS	-374	RASSF8-AS1	RASSF8 antisense RNA 1
CF_peak_17530	chr21	35884426	35884889	9.686	19.594	30.05	19.7767	45.08	30.918	43.072	39.69	4.65414	1.57793	1.43334	2.00691	1.00498	0.700933	0.0866879	0.124083	promoter-TSS	-85	KCNE1	potassium voltage-gated channel subfamily E regulatory subunit 1
CF_peak_12795	chr18	20513053	20513584	3.27	5.534	8.362	5.722	21.148	8.094	14.21	14.484	6.46728	1.46259	1.69935	2.53128	1.33987	1.0131	0.0876136	0.200559	promoter-TSS	7	MIR4741	microRNA 4741
CF_peak_5195	chr11	66405597	66406272	9.168	10.266	25.012	14.8153	51.676	17.222	29.032	32.6433	5.63656	1.67758	1.16072	2.20335	1.1397	0.82341	0.0876165	0.286209	promoter-TSS	-153	RBM4	RNA binding motif protein 4
CF_peak_189	chr1	15271928	15272496	7.22	6.374	9.544	7.71267	23.708	16.598	14.116	18.1407	3.28366	2.60402	1.47904	2.35206	1.23393	0.902861	0.0890936	0.093831	promoter-TSS	-203	KAZN	kazrin, periplakin interacting protein
CF_peak_6657	chr12	52604376	52604814	6.432	5.372	9.314	7.03933	21.308	12.132	15.886	16.442	3.31281	2.25838	1.7056	2.33573	1.22388	0.937202	0.0898739	0.0752979	promoter-TSS	44	C12orf80	chromosome 12 open reading frame 80
CF_peak_6732	chr12	56882076	56882480	8.206	6.038	11.53	8.59133	18.894	14.912	27.238	20.348	2.30246	2.46969	2.36236	2.36843	1.24393	0.88248	0.090122	0.0289189	promoter-TSS	-80	GLS2	glutaminase 2
CF_peak_14853	chr2	74692456	74693472	5.268	10.61	7.978	7.952	9.13	12.002	39.016	20.0493	1.73311	1.1312	4.89045	2.52129	1.33416	1.01308	0.0925377	0.330746	promoter-TSS	-427	MOGS	mannosyl-oligosaccharide glucosidase
CF_peak_29170	chr9	6008368	6008799	4.482	11.512	21.39	12.4613	30.104	13.044	37.158	26.7687	6.71664	1.13308	1.73717	2.14814	1.10309	0.851038	0.0928196	0.17737	promoter-TSS	-581	KIAA2026	KIAA2026
CF_peak_3497	chr10	47746604	47747141	13.474	20.038	18.332	17.2813	37.236	28.72	39.672	35.2093	2.76354	1.43328	2.16408	2.03742	1.02674	0.707635	0.0936577	0.0617792	promoter-TSS	23	ANXA8L1	annexin A8 like 1
CF_peak_13878	chr19	55850030	55850495	4.966	6.976	11.392	7.778	12.384	15.508	25.168	17.6867	2.49376	2.22305	2.20927	2.27394	1.18519	0.912546	0.0959323	0.0369792	promoter-TSS	-958	KMT5C	lysine methyltransferase 5C
CF_peak_8864	chr14	60558324	60558998	6.452	28.808	48.094	27.7847	64.642	33.336	62.93	53.636	10.0189	1.15718	1.30848	1.93042	0.948913	0.743831	0.0960966	0.256487	promoter-TSS	32	PCNX4	pecanex homolog 4
CF_peak_2929	chr10	5045944	5046369	5.66	13.318	22.484	13.8207	22.014	23.964	37.98	27.986	3.8894	1.79937	1.6892	2.02494	1.01788	0.781239	0.099049	0.0153752	promoter-TSS	49	AKR1C2	aldo-keto reductase family 1 member C2
CF_peak_26505	chr7	56131330	56131968	12.526	16.182	41.968	23.5587	36.31	30.79	77.664	48.2547	2.89877	1.90273	1.85055	2.04828	1.03441	0.768589	0.100982	0.0560185	promoter-TSS	-268	SUMF2	sulfatase modifying factor 2
CF_peak_14546	chr2	48795589	48796334	10.858	16.27	30.45	19.1927	53.712	26.898	34.028	38.2127	4.94677	1.65323	1.1175	1.991	0.993496	0.699035	0.10131	0.256301	promoter-TSS	-197	STON1-GTF2A1L	STON1-GTF2A1L readthrough
CF_peak_13106,CF_peak_13105	chr18	55288706	55289722	5.384	14.362	25.704	15.15	31.23	22.846	36.344	30.14	5.80052	1.59073	1.41394	1.98944	0.992362	0.756061	0.101598	0.111135	promoter-TSS	-37	NARS	asparaginyl-tRNA synthetase
CF_peak_1889	chr1	173174435	173174874	8.724	14.132	20.628	14.4947	34.01	27.09	27.514	29.538	3.89844	1.91693	1.33382	2.03785	1.02705	0.710384	0.103683	0.108758	promoter-TSS	42	TNFSF4	TNF superfamily member 4
CF_peak_3763	chr10	73848612	73849039	8.876	25.338	13.422	15.8787	23.484	29.086	48.07	33.5467	2.64579	1.14792	3.58143	2.11269	1.07908	0.780996	0.10431	0.190167	promoter-TSS	-36	SPOCK2	SPARC (osteonectin), cwcv and kazal like domains proteoglycan 2
CF_peak_6696	chr12	54333421	54333893	5.258	11.742	26.948	14.6493	35.214	19.742	33.774	29.5767	6.69722	1.68131	1.2533	2.01898	1.01362	0.766295	0.104585	0.18563	promoter-TSS	-230	HOXC13-AS	HOXC13 antisense RNA
CF_peak_17036	chr20	43802970	43803631	12.602	16.83	28.4	19.2773	37.604	33.538	41.738	37.6267	2.98397	1.99275	1.46965	1.95186	0.96485	0.666561	0.105151	0.0338706	promoter-TSS	-239	PI3	peptidase inhibitor 3
CF_peak_5377	chr11	82903798	82904598	6.23	13.702	17.358	12.43	33.442	18.034	25.542	25.6727	5.3679	1.31616	1.47148	2.06538	1.04641	0.752393	0.105425	0.202035	promoter-TSS	513	LOC100506282	uncharacterized LOC100506282
CF_peak_1383	chr1	115124099	115124563	6.266	10.082	16.46	10.936	28.424	12.75	28.084	23.086	4.53623	1.26463	1.7062	2.11101	1.07793	0.794955	0.107449	0.1637	promoter-TSS	-66	BCAS2	BCAS2, pre-mRNA processing factor
CF_peak_1604	chr1	151137201	151137824	7.586	10.702	10.87	9.71933	27.382	13.424	27.082	22.6293	3.60954	1.25434	2.49144	2.32828	1.21926	0.796076	0.108828	0.131002	promoter-TSS	857	LYSMD1	LysM domain containing 1
CF_peak_16239	chr2	219187042	219187707	4.726	6.594	6.746	6.022	18.8	11.702	13.91	14.804	3.97799	1.77464	2.06196	2.45832	1.29767	0.896306	0.109405	0.0835695	promoter-TSS	-527	PNKD	paroxysmal nonkinesigenic dyskinesia
CF_peak_11842	chr17	36908618	36909205	4.228	12.636	20.922	12.5953	28.9	14.218	35.576	26.2313	6.83538	1.1252	1.70041	2.08262	1.0584	0.796535	0.109779	0.178191	promoter-TSS	-54	PSMB3	proteasome subunit beta 3
CF_peak_10500	chr16	4987738	4988123	5.47	10.08	12.922	9.49067	25.454	20.234	15.42	20.3693	4.65338	2.00734	1.19331	2.14625	1.10182	0.800521	0.112149	0.164582	promoter-TSS	-795	PPL	periplakin
CF_peak_13896	chr19	57900920	57901473	8.662	13.664	22.048	14.7913	35.68	17.712	38.054	30.482	4.11914	1.29625	1.72596	2.0608	1.04321	0.714411	0.113723	0.141681	promoter-TSS	-21	ZNF548	zinc finger protein 548
CF_peak_21252	chr4	104020740	104021169	4.234	8.422	13.918	8.858	18.858	12.126	24.648	18.544	4.45394	1.4398	1.77094	2.09347	1.0659	0.823084	0.119722	0.0937683	promoter-TSS	69	BDH2	3-hydroxybutyrate dehydrogenase 2
CF_peak_5292	chr11	73881986	73882461	4.404	4.444	10.632	6.49333	21.128	11.008	11.978	14.7047	4.79746	2.47705	1.1266	2.26458	1.17924	0.895846	0.122274	0.210582	promoter-TSS	116	PPME1	protein phosphatase methylesterase 1
CF_peak_14354	chr2	39456951	39457344	6.762	9.15	9.482	8.46467	24.772	10.048	22.014	18.9447	3.66341	1.09814	2.32166	2.23809	1.16227	0.815044	0.12265	0.17339	promoter-TSS	-419	CDKL4	cyclin dependent kinase like 4
CF_peak_13679	chr19	39322288	39322718	3.558	11.462	18.354	11.1247	16.114	13.072	40.54	23.242	4.52895	1.14046	2.20878	2.08923	1.06297	0.839299	0.123999	0.178345	promoter-TSS	-6	ECH1	enoyl-CoA hydratase 1
CF_peak_21086	chr4	84205650	84206518	3.862	12.944	9.242	8.68267	20.078	14.416	21.712	18.7353	5.19886	1.11372	2.34928	2.15779	1.10955	0.800446	0.124259	0.151027	promoter-TSS	-136	COQ2	coenzyme Q2, polyprenyltransferase
CF_peak_6145	chr12	6644211	6644722	4.952	9.354	20.082	11.4627	25.848	15.984	26.59	22.8073	5.21971	1.70879	1.32407	1.98971	0.992555	0.747716	0.128896	0.140748	promoter-TSS	82	GAPDH	glyceraldehyde-3-phosphate dehydrogenase
CF_peak_16131	chr2	209118774	209119256	12.744	15.806	22.43	16.9933	53.138	21.142	31.482	35.254	4.16965	1.33759	1.40357	2.07458	1.05282	0.670834	0.129206	0.242221	promoter-TSS	12	IDH1	isocitrate dehydrogenase (NADP(+)) 1, cytosolic
CF_peak_12009	chr17	45570631	45571242	4.972	7.444	6.808	6.408	13.026	15.246	15.31	14.5273	2.61987	2.04809	2.24882	2.26706	1.18082	0.853642	0.130713	0.000634986	promoter-TSS	-951	MRPL45P2	mitochondrial ribosomal protein L45 pseudogene 2
CF_peak_31047	chrX	131353436	131353934	6.706	12.572	5.798	8.35867	24.07	15.186	19.25	19.502	3.58932	1.20792	3.32011	2.33315	1.22228	0.784279	0.133155	0.127452	promoter-TSS	-177	RAP2C	RAP2C, member of RAS oncogene family
CF_peak_9726	chr15	50978838	50979631	9.656	14.22	13.794	12.5567	21.558	22.472	34.15	26.06	2.2326	1.58031	2.47571	2.07539	1.05338	0.700307	0.13414	0.0638022	promoter-TSS	-223	TRPM7	transient receptor potential cation channel subfamily M member 7
CF_peak_5295	chr11	74023390	74023823	10.694	6.174	13.598	10.1553	14.084	15.364	42.93	24.126	1.317	2.4885	3.15708	2.3757	1.24835	0.841394	0.13455	0.217513	promoter-TSS	-886	P4HA3	prolyl 4-hydroxylase subunit alpha 3
CF_peak_7090	chr12	92539535	92540033	7.52	16.818	22.37	15.5693	33.166	25.53	31.438	30.0447	4.41037	1.51802	1.40536	1.92973	0.948402	0.646735	0.13467	0.122221	promoter-TSS	-77	LOC101928617	uncharacterized LOC101928617
CF_peak_29392	chr9	32572892	32573405	4.542	11.5	13.24	9.76067	14.412	13.394	36.916	21.574	3.17305	1.1647	2.78822	2.2103	1.14424	0.808887	0.135683	0.204483	promoter-TSS	33	NDUFB6	NADH:ubiquinone oxidoreductase subunit B6
CF_peak_31130	chrX	151999089	151999676	7.962	12.74	28.982	16.5613	37.74	23.426	34.628	31.9313	4.74002	1.83878	1.19481	1.92807	0.947154	0.664114	0.136431	0.171625	promoter-TSS	-82	CETN2	centrin 2
CF_peak_262	chr1	19536544	19537164	11.114	28.134	32.3	23.8493	66.042	34.71	32.58	44.444	5.94224	1.23374	1.00867	1.86353	0.89804	0.614282	0.137245	0.355199	promoter-TSS	-26	LOC101927895	uncharacterized LOC101927895
CF_peak_1671	chr1	155828583	155829305	16.336	17.176	28.698	20.7367	41.046	33.098	45.314	39.8193	2.51261	1.92699	1.579	1.92024	0.941285	0.606999	0.138254	0.0211595	promoter-TSS	247	GON4L	gon-4 like
CF_peak_13359	chr19	3986250	3986629	5.552	12.834	12.212	10.1993	18.126	21.776	23.48	21.1273	3.26477	1.69674	1.9227	2.07144	1.05064	0.72737	0.138971	0.00931531	promoter-TSS	-979	EEF2	eukaryotic translation elongation factor 2
CF_peak_20449	chr4	8441648	8442411	4.934	4.872	7.878	5.89467	16.692	11.784	11.824	13.4333	3.38306	2.41872	1.50089	2.2789	1.18834	0.847569	0.140675	0.0803705	promoter-TSS	422	ACOX3	acyl-CoA oxidase 3, pristanoyl
CF_peak_10298	chr15	89877987	89878620	3.922	4.172	10.134	6.076	22.906	8.494	11.192	14.1973	5.84039	2.03595	1.1044	2.33662	1.22443	0.883942	0.14182	0.278582	promoter-TSS	-278	POLG	DNA polymerase gamma, catalytic subunit
CF_peak_14809	chr2	70313611	70314173	7.184	19.086	10.894	12.388	29.368	20.616	25.476	25.1533	4.08797	1.08016	2.33853	2.03046	1.02181	0.692018	0.142167	0.168522	promoter-TSS	255	PCBP1-AS1	PCBP1 antisense RNA 1
CF_peak_5448	chr11	92930505	92931510	7.496	6.326	7.008	6.94333	12.736	16.616	15.102	14.818	1.69904	2.62662	2.15497	2.13413	1.09365	0.815955	0.146868	0.0327805	promoter-TSS	133	SLC36A4	solute carrier family 36 member 4
CF_peak_7825	chr13	36919523	36919983	4.298	6.028	13.432	7.91933	22.878	11.924	13.568	16.1233	5.32294	1.9781	1.01013	2.03595	1.0257	0.788661	0.149587	0.271053	promoter-TSS	-815	SPART-AS1	SPART antisense RNA 1
CF_peak_27374	chr7	151138475	151138891	14.754	8.322	9.78	10.952	38.092	21.348	17.83	25.7567	2.58181	2.56525	1.82311	2.35178	1.23375	0.747147	0.149957	0.0813478	promoter-TSS	-784	CRYGN	crystallin gamma N
CF_peak_21530	chr4	138466381	138467264	20.246	18.868	26.838	21.984	45.358	31.75	52.392	43.1667	2.24034	1.68274	1.95216	1.96355	0.973464	0.592342	0.150812	0.0363433	promoter-TSS	-62	LINC02172	long intergenic non-protein coding RNA 2172
CF_peak_2207	chr1	202858203	202858607	5.814	9.388	16.264	10.4887	21.266	16.246	25.49	21.0007	3.65772	1.73051	1.56727	2.00222	1.0016	0.703226	0.154389	0.0546155	promoter-TSS	-20	RABIF	RAB interacting factor
CF_peak_26969	chr7	112091045	112091521	5.654	12.124	18.446	12.0747	19.942	19.06	30.622	23.208	3.52706	1.57209	1.66009	1.92204	0.942639	0.682527	0.156423	0.0364391	promoter-TSS	720	IFRD1	interferon related developmental regulator 1
CF_peak_30597	chrX	9431004	9431795	6.362	20.772	26.782	17.972	18.25	37.75	44.348	33.4493	2.86859	1.81735	1.65589	1.86119	0.896226	0.687035	0.157856	0.0132958	promoter-TSS	65	TBL1X	transducin beta like 1 X-linked
CF_peak_8513	chr14	20929552	20930184	3.272	8.086	7.074	6.144	9.442	18.434	11.618	13.1647	2.8857	2.27974	1.64235	2.14269	1.09942	0.84767	0.158684	0.0556143	promoter-TSS	-97	PIP4P1	phosphatidylinositol-4,5-bisphosphate 4-phosphatase 1
CF_peak_821	chr1	59249662	59250118	4.174	4.002	4.864	4.34667	10.038	8.026	12.692	10.252	2.40489	2.0055	2.60938	2.35859	1.23792	0.908459	0.160215	0.0328939	promoter-TSS	-105	JUN	Jun proto-oncogene, AP-1 transcription factor subunit
CF_peak_546	chr1	38157037	38157459	9.344	16.146	18.986	14.8253	17.662	37.478	29.23	28.1233	1.8902	2.32119	1.53956	1.89698	0.923703	0.662935	0.162702	0.0817551	promoter-TSS	698	C1orf109	chromosome 1 open reading frame 109
CF_peak_15810	chr2	179316491	179316888	5.082	6.9	6.25	6.07733	11.2	11.262	17.866	13.4427	2.20386	1.63217	2.85856	2.21194	1.14531	0.813066	0.164737	0.0778635	promoter-TSS	-381	PJVK	pejvakin
CF_peak_10908	chr16	56484989	56485564	5.868	6.564	8.644	7.02533	24.166	11.146	13.372	16.228	4.11827	1.69805	1.54697	2.30993	1.20785	0.762042	0.164849	0.180341	promoter-TSS	-16	NUDT21	nudix hydrolase 21
CF_peak_26128	chr7	29522880	29523299	5.938	17.298	15.994	13.0767	26.26	28.276	20.132	24.8893	4.42236	1.63464	1.25872	1.90334	0.928533	0.645802	0.167549	0.128071	promoter-TSS	-342	CHN2	chimerin 2
CF_peak_20709	chr4	39640398	39641141	30.222	33.74	30.404	31.4553	68.732	43.162	70.572	60.822	2.27424	1.27925	2.32114	1.9336	0.951289	0.546073	0.167747	0.0987554	promoter-TSS	-152	SMIM14	small integral membrane protein 14
CF_peak_22254	chr5	36241880	36242568	4.91	10.844	19.31	11.688	25.698	18.442	22.72	22.2867	5.23381	1.70066	1.17659	1.9068	0.931153	0.661382	0.168265	0.180258	promoter-TSS	157	NADK2	NAD kinase 2, mitochondrial
CF_peak_24743	chr6	75838924	75839282	5.986	9.076	5.14	6.734	15.214	13.258	15.828	14.7667	2.5416	1.46078	3.07938	2.19285	1.13281	0.774446	0.168423	0.0552603	promoter-TSS	-605	SNORD156	small nucleolar RNA, C/D box 156
CF_peak_11313	chr16	87812572	87813224	23.704	33.41	52.746	36.62	63.838	50.164	80.034	64.6787	2.69313	1.50147	1.51735	1.76621	0.820658	0.507779	0.172072	0.0534376	promoter-TSS	-144	LOC102724467	uncharacterized LOC102724467
CF_peak_10079	chr15	75198912	75199421	15.862	25.388	25.686	22.312	42.844	27.128	55.806	41.926	2.70105	1.06854	2.17262	1.87908	0.910025	0.56592	0.17225	0.160668	promoter-TSS	68	FAM219B	family with sequence similarity 219 member B
CF_peak_13895	chr19	57874413	57874971	4.156	13.42	11.742	9.77267	21.61	19.644	15.148	18.8007	5.19971	1.46379	1.29007	1.9238	0.94396	0.692559	0.172826	0.170055	promoter-TSS	-111	ZNF547	zinc finger protein 547
CF_peak_13514	chr19	14640667	14641099	8.168	15.962	14.782	12.9707	26.422	18.954	29.572	24.9827	3.23482	1.18745	2.00054	1.92609	0.945675	0.62287	0.175034	0.121521	promoter-TSS	504	TECR	trans-2,3-enoyl-CoA reductase
CF_peak_5269	chr11	72145394	72146023	26.298	53.36	58.648	46.102	93.346	55.266	90.964	79.8587	3.54955	1.03572	1.55102	1.73222	0.79262	0.478767	0.175518	0.214706	promoter-TSS	19	CLPB	ClpB homolog, mitochondrial AAA ATPase chaperonin
CF_peak_30408	chr9	131450662	131451162	5.372	6.036	15.66	9.02267	23.682	10.392	20.912	18.3287	4.40841	1.72167	1.33538	2.0314	1.02248	0.721512	0.178296	0.175107	promoter-TSS	-597	SET	SET nuclear proto-oncogene
CF_peak_19548	chr3	127309322	127309775	5.798	6.886	13.308	8.664	14.536	9.624	29.432	17.864	2.50707	1.39762	2.2116	2.06187	1.04395	0.738896	0.178759	0.14064	promoter-TSS	69	TPRA1	transmembrane protein adipocyte associated 1
CF_peak_27674	chr8	23315260	23315723	3.058	8.574	14.872	8.83467	12.712	9.002	33.052	18.2553	4.15697	1.04992	2.22243	2.06633	1.04707	0.779695	0.179186	0.207475	promoter-TSS	-248	ENTPD4	ectonucleoside triphosphate diphosphohydrolase 4
CF_peak_2359	chr1	212002682	212003164	3.996	10.946	24.836	13.2593	17.894	22.362	34.174	24.81	4.47798	2.04294	1.37599	1.87113	0.903913	0.679801	0.180766	0.0127728	promoter-TSS	-56	LOC102723727	uncharacterized LOC102723727
CF_peak_10202	chr15	83477970	83478400	4.088	5.342	15.812	8.414	26.464	7.51	18.358	17.444	6.47358	1.40584	1.16102	2.07321	1.05187	0.757261	0.181885	0.308695	promoter-TSS	-195	WHAMM	WAS protein homolog associated with actin, golgi membranes and microtubules
CF_peak_12565,CF_peak_12564	chr18	106502	111244	1.78	4.148	5.906	3.94467	4.21	6.56	17.106	9.292	2.36517	1.58149	2.89638	2.35559	1.23609	0.953031	0.183631	0.209176	promoter-TSS	-192	ROCK1P1	Rho associated coiled-coil containing protein kinase 1 pseudogene 1
CF_peak_30923	chrX	73834331	73834723	7.628	8.92	11.444	9.33067	23.094	13.898	19.534	18.842	3.02753	1.55807	1.70692	2.01936	1.0139	0.666843	0.184684	0.0923399	promoter-TSS	-66	RLIM	ring finger protein, LIM domain interacting
CF_peak_6176	chr12	8833797	8834292	12.316	16.016	20.95	16.4273	42.586	23.192	27.256	31.0113	3.45778	1.44805	1.301	1.88779	0.916697	0.573313	0.186848	0.204193	promoter-TSS	-228	RIMKLB	ribosomal modification protein rimK like family member B
CF_peak_12540	chr17	80189618	80190149	3.96	15.154	14.144	11.086	14.23	18.644	30.334	21.0693	3.59343	1.2303	2.14465	1.90054	0.926406	0.680505	0.187792	0.112688	promoter-TSS	-224	SLC16A3	solute carrier family 16 member 3
CF_peak_6863	chr12	67490565	67491064	6.58	6.34	11.242	8.054	15.402	16.942	16.686	16.3433	2.34073	2.67224	1.48426	2.02922	1.02092	0.70175	0.188136	0.0317222	promoter-TSS	-751	LOC102724421	uncharacterized LOC102724421
CF_peak_15546	chr2	152146472	152146914	5.29	12.294	11.056	9.54667	14.136	27.634	13.058	18.276	2.67221	2.24776	1.18108	1.91439	0.936881	0.710688	0.18988	0.151565	promoter-TSS	-263	NMI	N-myc and STAT interactor
CF_peak_8035	chr13	50699412	50699925	4.376	14.148	20.912	13.1453	22.756	17.33	32.488	24.1913	5.20018	1.22491	1.55356	1.8403	0.87994	0.637935	0.19113	0.128508	promoter-TSS	8	DLEU2	deleted in lymphocytic leukemia 2 (non-protein coding)
CF_peak_26976	chr7	112727421	112728210	6.806	14.65	21.692	14.3827	24.152	23.614	32.054	26.6067	3.54863	1.61188	1.47769	1.84991	0.887457	0.592701	0.191135	0.0421585	promoter-TSS	17	GPR85	G protein-coupled receptor 85
CF_peak_5163	chr11	65190010	65190412	13.042	19.194	12.038	14.758	33.51	20.794	32.15	28.818	2.56939	1.08336	2.67071	1.9527	0.965473	0.593649	0.192951	0.152659	promoter-TSS	-58	NEAT1	nuclear paraspeckle assembly transcript 1 (non-protein coding)
CF_peak_15550	chr2	152213693	152214341	49.456	54.024	61.294	54.9247	128.488	89.26	81.8	99.8493	2.59803	1.65223	1.33455	1.81793	0.862299	0.466223	0.193318	0.124999	promoter-TSS	-89	TNFAIP6	TNF alpha induced protein 6
CF_peak_1384	chr1	115212943	115213667	2.872	15.722	12.784	10.4593	17.282	28.162	15.102	20.182	6.01741	1.79125	1.18132	1.92957	0.948278	0.678839	0.201186	0.121878	promoter-TSS	-573	DENND2C	DENN domain containing 2C
CF_peak_13104	chr18	54318101	54318701	4.008	12.392	19.008	11.8027	20.318	14.988	29.694	21.6667	5.06936	1.20949	1.56218	1.83574	0.876364	0.640037	0.202649	0.131463	promoter-TSS	-215	WDR7	WD repeat domain 7
CF_peak_6674	chr12	53399549	53400367	4.432	3.102	5.596	4.37667	15.258	6.266	9.134	10.2193	3.44269	2.01999	1.63224	2.33496	1.2234	0.841171	0.202844	0.143897	promoter-TSS	-84	EIF4B	eukaryotic translation initiation factor 4B
CF_peak_30407	chr9	131445431	131445924	11.46	26.542	16.818	18.2733	52.348	27.99	24.166	34.8347	4.56789	1.05456	1.43691	1.90631	0.930784	0.568261	0.204713	0.309928	promoter-TSS	-256	SET	SET nuclear proto-oncogene
CF_peak_12755	chr18	19180460	19181212	19.02	33.796	39.412	30.7427	72.788	36.35	52.882	54.0067	3.82692	1.07557	1.34177	1.75673	0.812895	0.479647	0.207304	0.273822	promoter-TSS	-143	ESCO1	establishment of sister chromatid cohesion N-acetyltransferase 1
CF_peak_15952	chr2	191885603	191886073	5.878	25.174	22.728	17.9267	41.54	29.346	24.814	31.9	7.06703	1.16573	1.09178	1.77947	0.831449	0.559985	0.207743	0.327067	promoter-TSS	-414	LOC105373805	uncharacterized LOC105373805
CF_peak_6417	chr12	27396603	27397103	3.966	15.202	7.192	8.78667	14.538	20.13	16.494	17.054	3.66566	1.32417	2.29338	1.9409	0.956722	0.68174	0.209908	0.0401941	promoter-TSS	-225	STK38L	serine/threonine kinase 38 like
CF_peak_1809	chr1	168147679	168148268	3.02	13.208	8.122	8.11667	9.592	16.518	19.794	15.3013	3.17616	1.25061	2.43708	1.88517	0.914698	0.706559	0.21194	0.0981105	promoter-TSS	-109	TIPRL	TOR signaling pathway regulator
CF_peak_16031	chr2	201980547	201981054	11.24	15.998	18.286	15.1747	38.244	24.628	21.1	27.9907	3.40249	1.53944	1.15389	1.84457	0.883281	0.554184	0.213505	0.220818	promoter-TSS	-26	CFLAR	CASP8 and FADD like apoptosis regulator
CF_peak_13538	chr19	16307593	16308952	2.402	7.644	6.698	5.58133	14.162	9.052	11.554	11.5893	5.89592	1.1842	1.72499	2.07645	1.05412	0.748584	0.215563	0.18707	promoter-TSS	-392	AP1M1	adaptor related protein complex 1 subunit mu 1
CF_peak_12022	chr17	46125294	46125759	6.356	4.13	10.756	7.08067	9.56	8.654	24.932	14.382	1.50409	2.0954	2.31796	2.03116	1.02231	0.740618	0.21685	0.169178	promoter-TSS	-140	NFE2L1	nuclear factor, erythroid 2 like 1
CF_peak_14230	chr2	30369287	30369861	3.074	11.336	14.3	9.57	17.688	18.468	16.084	17.4133	5.75407	1.62915	1.12476	1.81958	0.863602	0.638516	0.219315	0.169567	promoter-TSS	-176	YPEL5	yippee like 5
CF_peak_10297	chr15	89786438	89787110	12.156	32.376	21.518	22.0167	30.14	35.39	51.598	39.0427	2.47943	1.09309	2.3979	1.77332	0.826456	0.529672	0.222584	0.161635	promoter-TSS	-420	FANCI	Fanconi anemia complementation group I
CF_peak_13597	chr19	28284098	28284499	5.938	4.51	9.704	6.71733	18.522	10.494	13.616	14.2107	3.11923	2.32683	1.40313	2.11552	1.08101	0.682217	0.223042	0.103241	promoter-TSS	-40	LOC101927151	uncharacterized LOC101927151
CF_peak_13838	chr19	50379724	50380210	4.578	14.168	14.63	11.1253	21.62	20.646	19.46	20.5753	4.72259	1.45723	1.33014	1.84941	0.887067	0.587904	0.223303	0.132167	promoter-TSS	-461	AKT1S1	AKT1 substrate 1
CF_peak_13669	chr19	38806534	38807106	4.708	10.828	17.71	11.082	18.996	12.932	30.53	20.8193	4.03483	1.19431	1.72388	1.87866	0.909706	0.617061	0.225095	0.126648	promoter-TSS	-214	YIF1B	Yip1 interacting factor homolog B, membrane trafficking protein
CF_peak_13408	chr19	6737309	6738077	5.586	7.99	9.044	7.54	15.524	10.356	19.83	15.2367	2.77909	1.29612	2.19261	2.02078	1.01491	0.656001	0.2277	0.102649	promoter-TSS	-60	GPR108	G protein-coupled receptor 108
CF_peak_14172	chr2	27850721	27851357	5.32	8.974	6.654	6.98267	16.064	13.95	12.376	14.13	3.01955	1.55449	1.85993	2.02358	1.01691	0.667613	0.229131	0.0586249	promoter-TSS	-476	GPN1	GPN-loop GTPase 1
CF_peak_14998	chr2	88926816	88927264	6.418	6.732	9.224	7.458	17.814	11.632	13.52	14.322	2.77563	1.72787	1.46574	1.92035	0.941372	0.654029	0.229281	0.0943678	promoter-TSS	54	EIF2AK3	eukaryotic translation initiation factor 2 alpha kinase 3
CF_peak_10225	chr15	85259764	85260414	9.684	7.12	19.752	12.1853	19.886	14.546	36.156	23.5293	2.05349	2.04298	1.8305	1.93096	0.949315	0.612339	0.231359	0.0506116	promoter-TSS	-398	SEC11A	SEC11 homolog A, signal peptidase complex subunit
CF_peak_8529	chr14	21737574	21738301	8.754	12.07	13.062	11.2953	29.19	14.64	20.646	21.492	3.33448	1.21292	1.58062	1.90273	0.928073	0.572994	0.232356	0.19535	promoter-TSS	-300	HNRNPC	heterogeneous nuclear ribonucleoprotein C (C1/C2)
CF_peak_13523	chr19	15391470	15392144	26.756	86.654	89.982	67.7973	87.02	117.256	120.442	108.239	3.25235	1.35315	1.33851	1.59651	0.674924	0.445333	0.233229	0.0551385	promoter-TSS	-545	BRD4	bromodomain containing 4
CF_peak_24728	chr6	74363797	74364513	8.626	34.114	50.77	31.17	62.818	37.576	54.44	51.6113	7.2824	1.10148	1.07229	1.6558	0.72753	0.490932	0.233398	0.34948	promoter-TSS	-418	SLC17A5	solute carrier family 17 member 5
CF_peak_9269	chr14	92414096	92414609	7.856	23.586	19.55	16.9973	34.31	24.03	32.734	30.358	4.36736	1.01882	1.67437	1.78604	0.836768	0.510161	0.239222	0.217156	promoter-TSS	-307	FBLN5	fibulin 5
CF_peak_17030	chr20	43513892	43514443	4.974	5.104	4.944	5.00733	10.106	5.31	18.426	11.2807	2.03177	1.04036	3.72694	2.25283	1.17174	0.761064	0.239892	0.246858	promoter-TSS	-72	YWHAB	tyrosine 3-monooxygenase/tryptophan 5-monooxygenase activation protein beta
CF_peak_11938	chr17	41277347	41277875	7.284	7.538	7.956	7.59267	12.376	11.798	21.63	15.268	1.69907	1.56514	2.7187	2.01089	1.00783	0.6481	0.241248	0.125417	promoter-TSS	37	NBR2	neighbor of BRCA1 gene 2 (non-protein coding)
CF_peak_18783	chr3	51428459	51428845	3.848	8.528	11.644	8.00667	23.186	8.602	15.638	15.8087	6.02547	1.00868	1.34301	1.97444	0.981442	0.626958	0.246541	0.315645	promoter-TSS	-47	RBM15B	RNA binding motif protein 15B
CF_peak_13480	chr19	12791612	12792950	6.468	7.19	13.548	9.06867	19.908	11.688	18.8	16.7987	3.07792	1.62559	1.38766	1.85239	0.889384	0.599901	0.248588	0.11418	promoter-TSS	-256	DHPS	deoxyhypusine synthase
CF_peak_14946	chr2	85810905	85811296	7.178	10.046	14.334	10.5193	18.796	16.732	20.982	18.8367	2.61856	1.66554	1.46379	1.79067	0.8405	0.565548	0.249406	0.0371901	promoter-TSS	-430	VAMP5	vesicle associated membrane protein 5
CF_peak_3646	chr10	63807810	63808382	11.374	13.27	9.742	11.462	35.996	21.026	11.294	22.772	3.16476	1.58448	1.15931	1.98674	0.990402	0.588569	0.256988	0.242517	promoter-TSS	-874	ARID5B	AT-rich interaction domain 5B
CF_peak_10132	chr15	78591970	78592422	10.06	9.336	21.834	13.7433	19.982	29.104	23.554	24.2133	1.98628	3.1174	1.07878	1.76182	0.81707	0.542606	0.258271	0.182578	promoter-TSS	-128	WDR61	WD repeat domain 61
CF_peak_7574	chr12	133757869	133758294	8.922	12.182	9.216	10.1067	14.998	17.768	24.16	18.9753	1.68101	1.45855	2.62153	1.87751	0.908818	0.571491	0.263063	0.10021	promoter-TSS	22	ZNF268	zinc finger protein 268
CF_peak_16783	chr20	17663152	17663649	11.212	16.488	31.594	19.7647	27.188	23.248	52.1	34.1787	2.4249	1.41	1.64905	1.72928	0.790172	0.513262	0.263814	0.0705004	promoter-TSS	-473	RRBP1	ribosome binding protein 1
CF_peak_18063	chr22	38349119	38349702	3.132	6.874	6.012	5.33933	9.438	7.662	15.298	10.7993	3.01341	1.11463	2.54458	2.0226	1.01621	0.692601	0.266545	0.159557	promoter-TSS	243	C22orf23	chromosome 22 open reading frame 23
CF_peak_1590	chr1	150601509	150602312	4.81	6.854	12.88	8.18133	13.448	9.752	24.366	15.8553	2.79584	1.42282	1.89177	1.93799	0.95456	0.614333	0.267007	0.0933866	promoter-TSS	187	ENSA	endosulfine alpha
CF_peak_677	chr1	46806479	46807062	20.412	25.164	16.834	20.8033	52.572	30.056	32.798	38.4753	2.57554	1.1944	1.94832	1.84948	0.887119	0.480831	0.267636	0.155293	promoter-TSS	-79	NSUN4	NOP2/Sun RNA methyltransferase family member 4
CF_peak_17587	chr21	37432546	37432997	3.936	8.94	8.482	7.11933	8.02	9.098	24.418	13.8453	2.0376	1.01767	2.8788	1.94475	0.959586	0.665922	0.267826	0.291882	promoter-TSS	-110	SETD4	SET domain containing 4
CF_peak_10748	chr16	25042779	25043230	8.372	7.888	24.724	13.6613	10.782	26.128	35.652	24.1873	1.28786	3.31237	1.442	1.7705	0.824153	0.596089	0.268908	0.148027	promoter-TSS	-57	LOC554206	leucine carboxyl methyltransferase 1 pseudogene
CF_peak_31008	chrX	118109995	118110452	20.962	32.848	26.554	26.788	55.48	36.26	48.892	46.8773	2.64669	1.10387	1.84123	1.74994	0.807304	0.420813	0.280716	0.156605	promoter-TSS	-71	LONRF3	LON peptidase N-terminal domain and ring finger 3
CF_peak_1616	chr1	151583720	151584335	20.186	55.318	54.27	43.258	44.694	61.738	102.106	69.5127	2.21411	1.11606	1.88144	1.60693	0.684309	0.445874	0.281968	0.159916	promoter-TSS	-634	SNX27	sorting nexin family member 27
CF_peak_15038	chr2	99224219	99224599	4.84	12.452	9.1	8.79733	19.008	13.272	15.676	15.9853	3.92727	1.06585	1.72264	1.81707	0.861611	0.560923	0.283865	0.204029	promoter-TSS	572	COA5	cytochrome c oxidase assembly factor 5
CF_peak_13707	chr19	41769529	41770285	4.994	7.368	15.038	9.13333	19.682	7.762	22.464	16.636	3.94113	1.05347	1.49382	1.82146	0.865095	0.581985	0.284629	0.210665	promoter-TSS	-172	HNRNPUL1	heterogeneous nuclear ribonucleoprotein U like 1
CF_peak_11028	chr16	67694436	67694909	16.636	25.334	36.096	26.022	24.504	44.622	61.424	43.5167	1.47295	1.76135	1.70168	1.6723	0.741836	0.46789	0.28787	0.0759974	promoter-TSS	45	ACD	ACD, shelterin complex subunit and telomerase recruitment factor
CF_peak_13647	chr19	35225298	35225718	11.918	12.358	18.168	14.148	24.092	18.912	32.278	25.094	2.02148	1.53034	1.77664	1.77368	0.826744	0.486612	0.29198	0.0402839	promoter-TSS	28	ZNF181	zinc finger protein 181
CF_peak_2373	chr1	212781599	212782331	26.126	25.338	58.888	36.784	62.546	35.304	90.058	62.636	2.39401	1.39332	1.52931	1.70281	0.767914	0.446626	0.292563	0.0854804	promoter-TSS	-5	ATF3	activating transcription factor 3
CF_peak_14845	chr2	74153665	74154075	4.178	7.558	11.934	7.89	18.904	9.98	14.82	14.568	4.52465	1.32046	1.24183	1.84639	0.884706	0.570315	0.293603	0.239054	promoter-TSS	-83	DGUOK	deoxyguanosine kinase
CF_peak_26536	chr7	66309804	66310205	6.692	7.356	11.31	8.45267	18.526	10.294	18.472	15.764	2.76838	1.3994	1.63324	1.86497	0.899155	0.556977	0.296218	0.10448	promoter-TSS	-192	GTF2IRD1P1	GTF2I repeat domain containing 1 pseudogene 1
CF_peak_10047	chr15	72410418	72410934	6.502	12.636	32.72	17.286	26.778	20.062	40.522	29.1207	4.11843	1.58769	1.23845	1.68464	0.752439	0.493563	0.300327	0.107195	promoter-TSS	45	SENP8	SUMO peptidase family member, NEDD8 specific
CF_peak_7193	chr12	102270795	102271578	37.84	59.644	56.444	51.3093	94.224	77.318	80.002	83.848	2.49006	1.29632	1.41737	1.63417	0.708555	0.35304	0.303647	0.114027	promoter-TSS	82	DRAM1	DNA damage regulated autophagy modulator 1
CF_peak_27191	chr7	134462987	134463374	8.258	11.426	17.396	12.36	23.792	15.606	22.562	20.6533	2.88109	1.36583	1.29696	1.67098	0.740696	0.487006	0.303697	0.149815	promoter-TSS	-983	CALD1	caldesmon 1
CF_peak_23855	chr5	176924666	176925394	9.454	23.36	23.352	18.722	30.094	25.668	34.922	30.228	3.1832	1.0988	1.49546	1.61457	0.691151	0.438397	0.304286	0.161731	promoter-TSS	-424	PDLIM7	PDZ and LIM domain 7
CF_peak_23932	chr6	1389700	1390124	10.896	13.368	18.476	14.2467	26.072	21.82	24.692	24.1947	2.3928	1.63226	1.33644	1.69827	0.764065	0.461462	0.305567	0.066078	promoter-TSS	-157	FOXF2	forkhead box F2
CF_peak_14402	chr2	42587019	42587434	8.378	17.394	18.834	14.8687	23.394	23.636	26.706	24.5787	2.79231	1.35886	1.41797	1.65305	0.725131	0.460416	0.305887	0.0691122	promoter-TSS	-49	COX7A2L	cytochrome c oxidase subunit 7A2 like
CF_peak_27267	chr7	139024831	139025443	7.51	8.412	20.696	12.206	19.706	13.98	30.738	21.4747	2.62397	1.66191	1.48521	1.75935	0.815045	0.513604	0.30743	0.0416056	promoter-TSS	32	LUC7L2	LUC7 like 2, pre-mRNA splicing factor
CF_peak_10383	chr15	98503388	98503953	4.64	5.856	5.894	5.46333	8.252	5.922	20.008	11.394	1.77845	1.01127	3.39464	2.08554	1.06042	0.647397	0.307955	0.294927	promoter-TSS	-262	ARRDC4	arrestin domain containing 4
CF_peak_25823	chr7	1083786	1084220	11.404	10.34	16.09	12.6113	12.11	23.676	29.52	21.7687	1.06191	2.28975	1.83468	1.72612	0.787532	0.510676	0.318149	0.162554	promoter-TSS	-206	GPR146	G protein-coupled receptor 146
CF_peak_11694	chr17	20947003	20947404	6.074	8.238	13.58	9.29733	10.296	20.044	18.698	16.346	1.69509	2.43311	1.37688	1.75814	0.814049	0.534781	0.320555	0.0984975	promoter-TSS	-852	USP22	ubiquitin specific peptidase 22
CF_peak_18605	chr3	37034596	37035141	10.694	11.646	20.422	14.254	32.016	12.762	30.792	25.19	2.99383	1.09583	1.50779	1.76722	0.821484	0.46586	0.323624	0.201993	promoter-TSS	28	MLH1	mutL homolog 1
CF_peak_27377	chr7	151216810	151217397	5.554	6.714	8.956	7.07467	8.594	7.308	25.724	13.8753	1.54735	1.08847	2.87226	1.96127	0.971788	0.592563	0.32567	0.309212	promoter-TSS	-94	RHEB	Ras homolog, mTORC1 binding
CF_peak_18694	chr3	45730346	45730962	5.148	11.826	8.354	8.44267	17.002	13.384	14.888	15.0913	3.30264	1.13174	1.78214	1.78751	0.83795	0.522433	0.327247	0.154795	promoter-TSS	-79	SACM1L	SAC1 like phosphatidylinositide phosphatase
CF_peak_11727	chr17	27046320	27047163	11	14.076	18.656	14.5773	20.536	18.16	36.8	25.1653	1.86691	1.29014	1.97256	1.72633	0.787711	0.458998	0.327886	0.122547	promoter-TSS	-258	RPL23A	ribosomal protein L23a
CF_peak_9705,CF_peak_9704	chr15	49912352	49913466	7.3	13.232	14.928	11.82	24.078	18.372	18.448	20.2993	3.29836	1.38845	1.2358	1.71737	0.780202	0.464117	0.329616	0.179391	promoter-TSS	209	FAM227B	family with sequence similarity 227 member B
CF_peak_1182,CF_peak_1181	chr1	94882751	94883916	7.324	16.41	11.676	11.8033	27.224	18.302	16.344	20.6233	3.71709	1.1153	1.39979	1.74725	0.805083	0.470371	0.332083	0.255795	promoter-TSS	-599	ABCD3	ATP binding cassette subfamily D member 3
CF_peak_18299	chr3	9975219	9975617	5.492	7.684	9.362	7.51267	11.23	9.998	19.078	13.4353	2.04479	1.30115	2.03781	1.78836	0.838635	0.54541	0.33361	0.109415	promoter-TSS	-106	CRELD1	cysteine rich with EGF like domains 1
CF_peak_9620	chr15	41836482	41837235	8.906	6.94	20.406	12.084	17.182	19.35	25.53	20.6873	1.92926	2.78818	1.2511	1.71196	0.77565	0.48252	0.335296	0.0551978	promoter-TSS	-384	RPAP1	RNA polymerase II associated protein 1
CF_peak_7621	chr13	23949637	23950042	6.802	14.112	20.064	13.6593	25.984	19.668	22.16	22.604	3.82005	1.39371	1.10447	1.65484	0.726691	0.439738	0.33734	0.22846	promoter-TSS	-158	SACS	sacsin molecular chaperone
CF_peak_118	chr1	9599185	9599580	12.306	24.874	22.952	20.044	34.218	28.242	36.332	32.9307	2.78059	1.1354	1.58296	1.64292	0.716261	0.393319	0.341158	0.138013	promoter-TSS	-145	SLC25A33	solute carrier family 25 member 33
CF_peak_13170	chr18	61089334	61089974	6.992	9.618	14.372	10.3273	13.324	23.524	16.268	17.7053	1.90561	2.44583	1.13192	1.71441	0.777716	0.489666	0.344319	0.170025	promoter-TSS	98	VPS4B	vacuolar protein sorting 4 homolog B
CF_peak_12493	chr17	76836809	76837406	8.836	16.788	23.8	16.4747	15.286	26.75	39.906	27.314	1.72997	1.5934	1.67672	1.65794	0.729391	0.455519	0.344614	0.0615761	promoter-TSS	-499	USP36	ubiquitin specific peptidase 36
CF_peak_4114	chr10	99400071	99400503	5.72	9.996	13.962	9.89267	24.004	13.992	14.488	17.4947	4.1965	1.39976	1.03767	1.76845	0.822484	0.473882	0.349322	0.296743	promoter-TSS	-156	PI4K2A	phosphatidylinositol 4-kinase type 2 alpha
CF_peak_661	chr1	45956729	45957221	7.612	10.334	31.22	16.3887	22.058	13.778	46.486	27.4407	2.89779	1.33327	1.48898	1.67437	0.743617	0.488534	0.349324	0.101195	promoter-TSS	-135	TESK2	testis associated actin remodelling kinase 2
CF_peak_7673	chr13	27825216	27825736	16.858	12.978	24.796	18.2107	51.11	19.226	28.386	32.9073	3.03179	1.48143	1.14478	1.80704	0.853625	0.42869	0.351747	0.272741	promoter-TSS	-216	RPL21	ribosomal protein L21
CF_peak_19623	chr3	133969729	133970172	6.63	4.418	6.18	5.74267	9.698	8.974	13.88	10.8507	1.46275	2.03124	2.24595	1.88948	0.917991	0.567999	0.354407	0.0645994	promoter-TSS	-365	RYK	receptor-like tyrosine kinase
CF_peak_30984	chrX	110924177	110924717	13.278	25.2	25.06	21.1793	32.16	28.326	42.322	34.2693	2.42205	1.12405	1.68883	1.61806	0.694261	0.38242	0.355771	0.120319	promoter-TSS	49	ALG13	ALG13, UDP-N-acetylglucosaminyltransferase subunit
CF_peak_17802	chr22	18893509	18893929	4.376	10.248	28.676	14.4333	21.086	13.184	36.238	23.5027	4.81856	1.28649	1.2637	1.62836	0.70342	0.492641	0.356533	0.154315	promoter-TSS	-17	DGCR6	DiGeorge syndrome critical region gene 6
CF_peak_29076	chr8	144450698	144451165	12.864	12.494	35.216	20.1913	35.132	24.022	38.594	32.5827	2.73103	1.92268	1.09592	1.6137	0.690369	0.408862	0.359148	0.151736	promoter-TSS	-93	RHPN1	rhophilin Rho GTPase binding protein 1
CF_peak_27207	chr7	134856031	134856814	11.136	14.66	16.1	13.9653	22.43	32.136	17.342	23.9693	2.01419	2.19209	1.07714	1.71635	0.77934	0.437341	0.359148	0.168742	promoter-TSS	-845	CYREN	cell cycle regulator of NHEJ
CF_peak_14612	chr2	55273773	55274581	4.91	7.638	7.756	6.768	16.536	13.412	8.146	12.698	3.36782	1.75596	1.05028	1.87618	0.9078	0.521155	0.361281	0.209111	promoter-TSS	-155	RTN4	reticulon 4
CF_peak_11339	chr16	88869074	88869469	9.07	9.346	6.818	8.41133	21.64	9.736	14.936	15.4373	2.38589	1.04173	2.19067	1.8353	0.876017	0.493652	0.363982	0.187005	promoter-TSS	-914	CDT1	chromatin licensing and DNA replication factor 1
CF_peak_18746	chr3	48700866	48701625	2.762	7.518	8.47	6.25	14.14	8.356	12.108	11.5347	5.11948	1.11147	1.42952	1.84555	0.884048	0.531552	0.367263	0.23562	promoter-TSS	45	LINC02585	long intergenic non-protein coding RNA 2585
CF_peak_9594	chr15	40398715	40399189	9.976	27.156	39.6	25.5773	38.202	29.276	52.408	39.962	3.82939	1.07807	1.32343	1.5624	0.643763	0.378579	0.367507	0.198061	promoter-TSS	-313	BMF	Bcl2 modifying factor
CF_peak_23239	chr5	133983369	133984541	3.398	10.912	8.354	7.55467	8.87	13.958	14.818	12.5487	2.61036	1.27914	1.77376	1.66105	0.732094	0.518661	0.369265	0.0389291	promoter-TSS	-520	SEC24A	SEC24 homolog A, COPII coat complex component
CF_peak_31093	chrX	135333913	135334250	8.332	9.364	5.502	7.73267	19.506	11.266	11.762	14.178	2.34109	1.20312	2.13777	1.83352	0.874616	0.497054	0.371213	0.137842	promoter-TSS	-344	MAP7D3	MAP7 domain containing 3
CF_peak_7486	chr12	123868039	123868889	3.522	7.532	8.76	6.60467	13.274	8.818	14.618	12.2367	3.76888	1.17074	1.66872	1.85273	0.889653	0.506425	0.37255	0.147942	promoter-TSS	-199	KMT5A	lysine methyltransferase 5A
CF_peak_5117	chr11	62648958	62649432	9.73	19.096	13.56	14.1287	25.296	20.126	27.224	24.2153	2.59979	1.05394	2.00767	1.71391	0.777296	0.404416	0.374513	0.157557	promoter-TSS	24	SLC3A2	solute carrier family 3 member 2
CF_peak_29769	chr9	91361222	91361657	4.968	15.406	10.808	10.394	19.078	16.534	16.446	17.3527	3.84018	1.07322	1.52165	1.66949	0.739406	0.446777	0.376044	0.208956	promoter-TSS	-620	MIR4289	microRNA 4289
CF_peak_25668	chr6	163834938	163835336	8.608	21.572	24.362	18.1807	15.848	34.682	35.538	28.6893	1.84108	1.60773	1.45875	1.57801	0.658109	0.416727	0.377825	0.0259625	promoter-TSS	-155	CAHM	colon adenocarcinoma hypermethylated (non-protein coding)
CF_peak_5200	chr11	66741646	66742050	10.104	24.824	21.012	18.6467	22.88	36.734	29.136	29.5833	2.26445	1.47978	1.38664	1.58652	0.665867	0.394313	0.37804	0.0166332	promoter-TSS	-900	C11orf86	chromosome 11 open reading frame 86
CF_peak_13367	chr19	4402097	4402544	9.812	15.956	20.642	15.47	28.058	18.238	31.228	25.8413	2.85956	1.14302	1.51284	1.67042	0.740207	0.391918	0.378243	0.15336	promoter-TSS	-339	CHAF1A	chromatin assembly factor 1 subunit A
CF_peak_7478	chr12	123459084	123459442	7.154	9.246	7.776	8.05867	16.158	9.61	16.95	14.2393	2.2586	1.03937	2.17978	1.76696	0.821269	0.476728	0.378813	0.167524	promoter-TSS	13	OGFOD2	2-oxoglutarate and iron dependent oxygenase domain containing 2
CF_peak_22410	chr5	52856042	52856774	30.576	56.24	59.522	48.7793	92.712	62.578	70.904	75.398	3.03218	1.1127	1.19122	1.5457	0.628256	0.298483	0.382518	0.27379	promoter-TSS	-55	NDUFS4	NADH:ubiquinone oxidoreductase subunit S4
CF_peak_12912	chr18	32289687	32290788	4.302	6.878	12.32	7.83333	13.108	12.594	13.096	12.9327	3.04695	1.83106	1.06299	1.65098	0.723322	0.480306	0.386383	0.160996	promoter-TSS	42	DTNA	dystrobrevin alpha
CF_peak_6265	chr12	15942461	15942970	8.012	10.502	14.194	10.9027	17.276	20.782	17.386	18.4813	2.15627	1.97886	1.22488	1.69512	0.761388	0.425227	0.387771	0.0757012	promoter-TSS	-206	EPS8	epidermal growth factor receptor pathway substrate 8
CF_peak_715	chr1	52344318	52344811	5.47	8.876	16.728	10.358	16.842	12.746	20.69	16.7593	3.07898	1.43601	1.23685	1.61801	0.694219	0.440558	0.389677	0.123452	promoter-TSS	44	NRDC	nardilysin convertase
CF_peak_30853	chrX	48858386	48858934	8.172	10.322	11.8	10.098	13.824	16.236	21.472	17.1773	1.69163	1.57295	1.81966	1.70106	0.766437	0.437125	0.390163	0.0320372	promoter-TSS	15	GRIPAP1	GRIP1 associated protein 1
CF_peak_22867	chr5	95997488	95998035	16.664	30.198	35.044	27.302	55.602	37.302	35.85	42.918	3.33665	1.23525	1.023	1.57197	0.652576	0.32955	0.393267	0.316786	promoter-TSS	21	CAST	calpastatin
CF_peak_21952	chr4	186731778	186732247	4.866	13.336	12.8	10.334	15.552	14.698	19.79	16.68	3.19605	1.10213	1.54609	1.61409	0.69072	0.429643	0.394352	0.144061	promoter-TSS	35	SORBS2	sorbin and SH3 domain containing 2
CF_peak_12506	chr17	77813467	77814009	10.582	9.19	13.916	11.2293	24.522	15.412	19.316	19.75	2.31733	1.67704	1.38804	1.75879	0.81458	0.416044	0.395666	0.088576	promoter-TSS	-525	CBX4	chromobox 4
CF_peak_14292	chr2	37311255	37311843	6.762	15.918	36.914	19.8647	34	16.208	44.082	31.43	5.0281	1.01822	1.19418	1.58221	0.661938	0.407102	0.397499	0.288819	promoter-TSS	-45	GPATCH11	G-patch domain containing 11
CF_peak_1108	chr1	89872450	89873320	6.338	7.328	5.332	6.33267	7.882	10.296	14.786	10.988	1.24361	1.40502	2.77307	1.73513	0.795044	0.512932	0.398896	0.195965	promoter-TSS	-353	GBP1P1	guanylate binding protein 1 pseudogene 1
CF_peak_26756	chr7	89975842	89976234	4.686	5.346	8.318	6.11667	11.046	11.988	8.786	10.6067	2.35723	2.24242	1.05626	1.73406	0.794154	0.505152	0.39907	0.155406	promoter-TSS	59	GTPBP10	GTP binding protein 10
CF_peak_13823	chr19	49496399	49497186	10.314	13.154	23.62	15.696	33.872	15.032	27.804	25.5693	3.28408	1.14277	1.17714	1.62903	0.704018	0.385605	0.400353	0.287461	promoter-TSS	88	RUVBL2	RuvB like AAA ATPase 2
CF_peak_31157	chrX	153990666	153991239	10.886	14.306	27.656	17.616	30.972	17.964	36.288	28.408	2.84512	1.2557	1.31212	1.61262	0.689411	0.37305	0.405203	0.15672	promoter-TSS	-64	DKC1	dyskerin pseudouridine synthase 1
CF_peak_16634	chr20	5107006	5107939	2.87	7.472	7.324	5.88867	11.858	8.14	9.95	9.98267	4.13171	1.0894	1.35855	1.69523	0.761484	0.508238	0.406206	0.244637	promoter-TSS	66	CDS2	CDP-diacylglycerol synthase 2
CF_peak_26528	chr7	66092839	66093341	12.16	20.622	16.756	16.5127	16.298	25.4	41.112	27.6033	1.3403	1.23169	2.45357	1.67165	0.741269	0.393769	0.411973	0.236588	promoter-TSS	-778	KCTD7	potassium channel tetramerization domain containing 7
CF_peak_25027	chr6	112081005	112081636	6.912	16.938	12.55	12.1333	13.64	21.41	25.08	20.0433	1.97338	1.26402	1.99841	1.65192	0.724147	0.406112	0.412164	0.0810309	promoter-TSS	-987	FYN	FYN proto-oncogene, Src family tyrosine kinase
CF_peak_9597	chr15	40762500	40762880	6.874	7.37	4.886	6.37667	7.352	9.576	17.564	11.4973	1.06954	1.29932	3.59476	1.80303	0.850425	0.502672	0.412623	0.311253	promoter-TSS	-470	CHST14	carbohydrate sulfotransferase 14
CF_peak_1792	chr1	166808008	166808446	5.606	5.04	12.518	7.72133	13.964	9.656	17.338	13.6527	2.4909	1.91587	1.38505	1.76817	0.822261	0.454102	0.413489	0.0394776	promoter-TSS	-414	POGK	pogo transposable element derived with KRAB domain
CF_peak_17051	chr20	44539377	44539971	7.872	16.308	39.302	21.1607	34.786	18.502	43.268	32.1853	4.41895	1.13454	1.10091	1.521	0.605018	0.379066	0.414919	0.300359	promoter-TSS	-41	PLTP	phospholipid transfer protein
CF_peak_18768	chr3	49590729	49591137	8.632	14.572	21.698	14.9673	29.904	15.422	28.968	24.7647	3.46432	1.05833	1.33505	1.65458	0.726466	0.369259	0.417368	0.245669	promoter-TSS	866	BSN-DT	BSN divergent transcript
CF_peak_11861	chr17	38277932	38278381	8.24	21.262	20.918	16.8067	28.538	26.044	23.412	25.998	3.46335	1.22491	1.11923	1.54689	0.629367	0.355073	0.419161	0.241994	promoter-TSS	-633	MSL1	male specific lethal 1 homolog
CF_peak_2049	chr1	186649378	186649902	16.05	18.392	21.186	18.5427	38.392	20.778	32.138	30.436	2.39202	1.12973	1.51695	1.6414	0.71493	0.346798	0.420202	0.175877	promoter-TSS	-81	PTGS2	prostaglandin-endoperoxide synthase 2
CF_peak_10916	chr16	56965670	56966139	10.758	19.324	26.668	18.9167	33.496	22.976	33.278	29.9167	3.11359	1.18899	1.24786	1.5815	0.661292	0.338864	0.42138	0.204793	promoter-TSS	-97	HERPUD1	homocysteine inducible ER protein with ubiquitin like domain 1
CF_peak_6438	chr12	28343683	28344314	4.382	11.506	17.368	11.0853	12.614	17.114	21.612	17.1133	2.87859	1.4874	1.24436	1.54378	0.626469	0.413255	0.422916	0.0356826	promoter-TSS	-328	LOC729291	uncharacterized LOC729291
CF_peak_3243	chr10	29134133	29134728	16.974	24.178	50.562	30.5713	54.694	34.134	51.172	46.6667	3.22222	1.41178	1.01206	1.52648	0.610213	0.317441	0.423856	0.285485	promoter-TSS	-906	C10orf126	chromosome 10 open reading frame 126
CF_peak_18061	chr22	38300868	38301480	7.524	11.264	14.624	11.1373	14.654	21.074	18.64	18.1227	1.94763	1.87092	1.27462	1.6272	0.702391	0.3918	0.427317	0.0529214	promoter-TSS	-981	MICALL1	MICAL like 1
CF_peak_15071	chr2	101618419	101618886	3.624	10.066	10.796	8.162	11.258	12.446	17.96	13.888	3.10651	1.23644	1.66358	1.70154	0.766844	0.432249	0.4305	0.0762323	promoter-TSS	-38	RPL31	ribosomal protein L31
CF_peak_21679	chr4	154072717	154073094	8.154	9.006	13.194	10.118	12.106	14.178	24.158	16.814	1.48467	1.57428	1.83098	1.66179	0.732739	0.412306	0.430832	0.0904088	promoter-TSS	-588	TRIM2	tripartite motif containing 2
CF_peak_6151	chr12	7071378	7071782	7.81	14.134	8.748	10.2307	15.344	14.764	21.886	17.3313	1.96466	1.04457	2.50183	1.69406	0.760482	0.401339	0.432464	0.188632	promoter-TSS	-828	MIR200CHG	MIR200C and MIR141 host gene
CF_peak_10411	chr15	101099514	101100027	12.83	10.84	33.396	19.022	19.844	31.534	36.91	29.4293	1.54669	2.90904	1.10522	1.54712	0.629586	0.371788	0.434037	0.185489	promoter-TSS	-283	PRKXP1	protein kinase, X-linked, pseudogene 1
CF_peak_5661	chr11	109963763	109964160	18.356	64.844	37.544	40.248	45.168	66.56	70.434	60.7207	2.46067	1.02646	1.87604	1.50866	0.593271	0.329147	0.434857	0.165037	promoter-TSS	-125	ZC3H12C	zinc finger CCCH-type containing 12C
CF_peak_8946	chr14	65453216	65453865	5.56	15.914	16.134	12.536	17.772	16.758	24.558	19.696	3.1964	1.05304	1.52213	1.57116	0.651826	0.374806	0.435404	0.165425	promoter-TSS	34	FNTB	farnesyltransferase, CAAX box, beta
CF_peak_21303	chr4	109541455	109541896	14.068	15.732	30.132	19.9773	28.698	23.842	40.752	31.0973	2.03995	1.51551	1.35245	1.55663	0.638427	0.334203	0.440418	0.0279381	promoter-TSS	-38	RPL34	ribosomal protein L34
CF_peak_10679	chr16	19079073	19079520	11.556	11.35	18.252	13.7193	26.06	21.94	19.284	22.428	2.25511	1.93304	1.05654	1.63477	0.709091	0.357783	0.441434	0.161463	promoter-TSS	58	COQ7	coenzyme Q7, hydroxylase
CF_peak_8026	chr13	50265509	50266061	8.848	15.624	21.784	15.4187	21.476	22.416	30.024	24.6387	2.42722	1.43472	1.37826	1.59798	0.676246	0.347008	0.441799	0.0343569	promoter-TSS	-162	EBPL	emopamil binding protein like
CF_peak_13131	chr18	56339325	56339787	7.162	21.856	36.94	21.986	21.166	23.474	55.048	33.2293	2.95532	1.07403	1.4902	1.51139	0.595872	0.378366	0.442353	0.1514	promoter-TSS	-451	LOC101927322	uncharacterized LOC101927322
CF_peak_17161	chr20	49574847	49575708	4.802	8.692	13.066	8.85333	12.26	10.748	20.884	14.6307	2.5531	1.23654	1.59835	1.65256	0.724703	0.413919	0.442844	0.0901932	promoter-TSS	-73	MOCS3	molybdenum cofactor synthesis 3
CF_peak_12524	chr17	79374852	79375209	5.53	4.668	8.774	6.324	9.062	7.216	19.086	11.788	1.6387	1.54584	2.17529	1.86401	0.89841	0.462704	0.443749	0.15455	promoter-TSS	-453	MIR4740	microRNA 4740
CF_peak_9373	chr14	101292125	101292577	4.454	12.784	11.006	9.41467	16.542	16.016	12.174	14.9107	3.71396	1.25282	1.10612	1.58377	0.663363	0.398822	0.449942	0.242513	promoter-TSS	-94	MEG3	maternally expressed 3 (non-protein coding)
CF_peak_10518	chr16	8962416	8962870	5.426	8.822	13.942	9.39667	16.404	12.64	15.72	14.9213	3.02322	1.43278	1.12753	1.58794	0.667155	0.392589	0.450366	0.186184	promoter-TSS	-67	CARHSP1	calcium regulated heat stable protein 1
CF_peak_24282	chr6	24667179	24667693	10.664	27.874	18.65	19.0627	30.394	28.016	31.636	30.0153	2.85015	1.00509	1.6963	1.57456	0.65495	0.321548	0.454375	0.196861	promoter-TSS	173	ACOT13	acyl-CoA thioesterase 13
CF_peak_29351	chr9	26955857	26956476	10.312	17.188	30.138	19.2127	38.604	19.31	30.334	29.416	3.7436	1.12346	1.0065	1.53107	0.614543	0.3252	0.456599	0.377111	promoter-TSS	138	IFT74-AS1	IFT74 antisense RNA 1
CF_peak_29364	chr9	27573700	27574280	5.864	16.2	18.83	13.6313	21.326	19.588	22.44	21.118	3.63677	1.20914	1.19172	1.54922	0.631547	0.346954	0.457163	0.201289	promoter-TSS	-126	C9orf72	chromosome 9 open reading frame 72
CF_peak_11816	chr17	35305601	35306155	5.06	8.83	12.712	8.86733	19.114	10.224	15.23	14.856	3.77747	1.15787	1.19808	1.67536	0.744474	0.391965	0.45846	0.276948	promoter-TSS	-297	AATF	apoptosis antagonizing transcription factor
CF_peak_3820	chr10	77190855	77191270	8.658	8.466	9.096	8.74	9.168	21.926	13.176	14.7567	1.05891	2.58989	1.44855	1.68841	0.755662	0.416344	0.462434	0.259546	promoter-TSS	-341	LRMDA	leucine rich melanocyte differentiation associated
CF_peak_2791	chr1	244997769	244998602	8.846	7.434	12.192	9.49067	13.942	8.182	25.662	15.9287	1.57608	1.10062	2.10482	1.67835	0.747044	0.405333	0.465364	0.226765	promoter-TSS	-422	COX20	COX20, cytochrome c oxidase assembly factor
CF_peak_26369	chr7	44787329	44787709	7.88	11.28	10.042	9.734	17.814	12.87	17.104	15.9293	2.26066	1.14096	1.70325	1.63646	0.710581	0.371641	0.466009	0.126997	promoter-TSS	-646	ZMIZ2	zinc finger MIZ-type containing 2
CF_peak_8931,CF_peak_8930	chr14	64971056	64971902	6.27	12.644	16.432	11.782	19.896	14.052	20.77	18.2393	3.17321	1.11136	1.264	1.54807	0.630469	0.354312	0.46608	0.221629	promoter-TSS	187	ZBTB1	zinc finger and BTB domain containing 1
CF_peak_11639	chr17	17875795	17876320	3.728	4.518	7.91	5.38533	11.348	7.18	10.706	9.74467	3.04399	1.5892	1.35348	1.80948	0.855577	0.446048	0.468816	0.116078	promoter-TSS	-69	DRC3	dynein regulatory complex subunit 3
CF_peak_28767	chr8	123792809	123793183	5.352	10.686	13.344	9.794	16.702	13.61	14.71	15.0073	3.1207	1.27363	1.10237	1.5323	0.615698	0.369719	0.471006	0.234761	promoter-TSS	-905	ZHX2	zinc fingers and homeoboxes 2
CF_peak_11425	chr17	3626001	3626456	5.024	7.436	4.216	5.55867	10.754	10.702	6.208	9.22133	2.14053	1.43921	1.47249	1.65891	0.730236	0.444167	0.485835	0.0792137	promoter-TSS	-968	HASPIN	histone H3 associated protein kinase
CF_peak_6884	chr12	68845262	68845947	6.12	9.808	15.652	10.5267	11.912	12.7	25.218	16.61	1.94641	1.29486	1.61117	1.5779	0.658003	0.361784	0.489684	0.087794	promoter-TSS	-341	LINC02384	long intergenic non-protein coding RNA 2384
CF_peak_17827	chr22	22292089	22292589	14.598	19.814	25.838	20.0833	42.944	24.12	27.83	31.6313	2.94177	1.21732	1.0771	1.575	0.655356	0.287502	0.491444	0.304053	promoter-TSS	-270	LOC100286925	uncharacterized LOC100286925
CF_peak_13978	chr2	9696611	9697026	6.722	9.842	15.21	10.5913	22.504	12.282	16.014	16.9333	3.34781	1.24792	1.05286	1.59879	0.676982	0.342802	0.493847	0.313018	promoter-TSS	-870	ADAM17	ADAM metallopeptidase domain 17
CF_peak_3786	chr10	75335934	75336403	9.974	16.45	23.536	16.6533	26.928	19.628	29.138	25.2313	2.69982	1.19319	1.23802	1.51509	0.599405	0.299797	0.494547	0.180778	promoter-TSS	-736	USP54	ubiquitin specific peptidase 54
CF_peak_9002	chr14	69445978	69446714	4.036	6.52	12.148	7.568	13.02	7.406	17.296	12.574	3.22597	1.13589	1.42377	1.66147	0.73246	0.388214	0.497719	0.165663	promoter-TSS	-53	ACTN1-AS1	ACTN1 antisense RNA 1
CF_peak_11019	chr16	67217660	67218203	6.726	4.834	14.524	8.69467	11.622	14.698	16.452	14.2573	1.72792	3.04055	1.13275	1.63978	0.713502	0.36945	0.498323	0.138189	promoter-TSS	-49	KIAA0895L	KIAA0895 like
CF_peak_10829	chr16	48400366	48400797	6.748	9.21	19.274	11.744	10.844	14.728	27.53	17.7007	1.60699	1.59913	1.42835	1.50721	0.59188	0.352484	0.504174	0.0395266	promoter-TSS	-798	SIAH1	siah E3 ubiquitin protein ligase 1
CF_peak_5616	chr11	104915785	104916486	10.168	11.798	14.562	12.176	17.166	16.844	23.818	19.276	1.68824	1.4277	1.63563	1.58311	0.662765	0.312416	0.5162	0.0281194	promoter-TSS	-85	CARD16	caspase recruitment domain family member 16
CF_peak_28456	chr8	98880135	98880587	7.332	12.482	11.822	10.5453	21.718	14.802	12.12	16.2133	2.96208	1.18587	1.02521	1.53749	0.620576	0.325436	0.520756	0.326427	promoter-TSS	-888	MATN2	matrilin 2
CF_peak_5002	chr11	47278948	47279371	10.864	10.476	13.374	11.5713	14.754	13.082	26.548	18.128	1.35806	1.24876	1.98505	1.56663	0.647665	0.323906	0.526723	0.18774	promoter-TSS	-308	NR1H3	nuclear receptor subfamily 1 group H member 3
CF_peak_19516	chr3	124870659	124871122	4.75	14.476	14.216	11.1473	18.972	15.44	15.778	16.73	3.99411	1.06659	1.10988	1.50081	0.585739	0.308733	0.535229	0.325698	promoter-TSS	-495	MIR5092	microRNA 5092
CF_peak_2208	chr1	202896092	202896624	26.89	36.642	37.22	33.584	40.878	45.754	65.324	50.652	1.52019	1.24868	1.75508	1.50822	0.592845	0.242001	0.538836	0.0956211	promoter-TSS	42	KLHL12	kelch like family member 12
CF_peak_14942	chr2	85645642	85646075	6.29	7.798	15.746	9.94467	17.382	11.964	16.842	15.396	2.76343	1.53424	1.0696	1.54817	0.630561	0.316281	0.54022	0.206498	promoter-TSS	-195	SH2D6	SH2 domain containing 6
CF_peak_14718	chr2	65357349	65358001	5.138	5.842	10.8	7.26	12.878	6.694	14.822	11.4647	2.50642	1.14584	1.37241	1.57916	0.659153	0.347357	0.545998	0.169034	promoter-TSS	-240	RAB1A	RAB1A, member RAS oncogene family
CF_peak_13355	chr19	3505369	3505769	5.224	6.988	4.666	5.626	8.25	9.076	10.828	9.38467	1.57925	1.2988	2.32062	1.66809	0.738196	0.37272	0.548199	0.092708	promoter-TSS	-726	FZR1	fizzy and cell division cycle 20 related 1
CF_peak_10307	chr15	90643619	90644116	5.622	13.088	16.572	11.7607	14.46	21.772	16.786	17.6727	2.57204	1.66351	1.01291	1.50269	0.58755	0.296778	0.552211	0.173687	promoter-TSS	-15	IDH2	isocitrate dehydrogenase (NADP(+)) 2, mitochondrial
CF_peak_26149	chr7	30544312	30544851	5.218	7.558	19.324	10.7	10.222	10.282	27.978	16.1607	1.95899	1.36041	1.44784	1.51034	0.594876	0.333742	0.555162	0.0871458	promoter-TSS	-125	GGCT	gamma-glutamylcyclotransferase
CF_peak_1718	chr1	159750242	159750712	6.964	9.476	18.52	11.6533	16.53	10.47	25.874	17.6247	2.37364	1.1049	1.39708	1.51241	0.596853	0.298728	0.563434	0.145724	promoter-TSS	-259	DUSP23	dual specificity phosphatase 23
CF_peak_20716	chr4	39979638	39980131	15.556	14.918	18.366	16.28	23.51	21.014	30.986	25.17	1.51131	1.40863	1.68714	1.54607	0.628605	0.253245	0.576386	0.0444942	promoter-TSS	-309	PDS5A	PDS5 cohesin associated factor A
CF_peak_12016	chr17	46048019	46048463	8.76	5.11	11.298	8.38933	14.052	9.506	15.684	13.0807	1.60411	1.86027	1.38821	1.5592	0.640808	0.299893	0.588804	0.00407375	promoter-TSS	-81	CDK5RAP3	CDK5 regulatory subunit associated protein 3
CF_peak_5289	chr11	73472190	73472540	6.656	5.976	9.422	7.35133	11.894	8.498	14.11	11.5007	1.78696	1.42202	1.49756	1.56443	0.64564	0.265398	0.643021	0.0376762	promoter-TSS	-164	RAB6A	RAB6A, member RAS oncogene family
CF_peak_8959	chr14	67707593	67708162	5.54	8.85	14.654	9.68133	18.932	8.86	16.496	14.7627	3.41733	1.00113	1.1257	1.52486	0.608676	0.234451	0.653707	0.348937	promoter-TSS	-134	MPP5	membrane palmitoylated protein 5
CF_peak_11829	chr17	36003223	36003861	5.56	6.02	8.082	6.554	13.346	6.264	12.022	10.544	2.40036	1.04053	1.4875	1.60879	0.685975	0.265293	0.654862	0.208334	promoter-TSS	-49	DDX52	DExD-box helicase 52
CF_peak_6096	chr12	2986741	2987123	6.512	8.206	8.146	7.62133	14.092	10.272	10.51	11.6247	2.164	1.25177	1.2902	1.52528	0.609074	0.241174	0.666171	0.154853	promoter-TSS	567	RHNO1	RAD9-HUS1-RAD1 interacting nuclear orphan 1
CF_peak_6706	chr12	54718629	54719042	4.932	4.01	13.74	7.56067	12.734	5.364	15.936	11.3447	2.58191	1.33766	1.15983	1.50048	0.585429	0.252288	0.676012	0.202422	promoter-TSS	-38	COPZ1	coatomer protein complex subunit zeta 1
CF_peak_29250	chr9	15552205	15552610	11.28	14	6.864	10.7147	24.054	16.934	8.636	16.5413	2.13245	1.20957	1.25816	1.5438	0.626489	0.223173	0.680701	0.236943	promoter-TSS	-597	CCDC171	coiled-coil domain containing 171
CF_peak_26173	chr7	33080764	33081106	7.33	4.926	7.602	6.61933	12.57	6.384	11.802	10.252	1.71487	1.29598	1.55249	1.5488	0.631148	0.245031	0.682107	0.0843959	promoter-TSS	-158	NT5C3A	5'-nucleotidase, cytosolic IIIA
CF_peak_23072	chr5	121413836	121414552	8.86	7.55	10.116	8.842	10.974	11.956	17.024	13.318	1.2386	1.58358	1.68288	1.50622	0.590933	0.204164	0.706279	0.0838064	promoter-TSS	2	LOX	lysyl oxidase
CF_peak_16570	chr2	242253585	242254113	8.078	6.158	5.762	6.666	13.068	8.322	10.184	10.5247	1.61773	1.35141	1.76744	1.57886	0.658881	0.220411	0.711437	0.0465603	promoter-TSS	-753	2019-09-02	septin 2
CF_peak_22849	chr5	95413997	95414427	10.998	6.902	10.184	9.36133	20.748	9.142	12.938	14.276	1.88652	1.32454	1.27042	1.525	0.608806	0.187694	0.731444	0.179614	promoter-TSS	-630	MIR583	microRNA 583
CF_peak_5307	chr11	74432129	74432494	8.338	5.524	6.534	6.79867	12.87	7.036	10.942	10.2827	1.54354	1.27371	1.67463	1.51245	0.596891	0.156532	0.790885	0.0716826	promoter-TSS	-930	MIR4696	microRNA 4696
